# Supplementary material for: Unexpected phase transition sequence in the ferroelectric Bi4Ti3O12
Source: IUCrJ. 2019 Apr 9;6(Pt 3):438–46. doi: 10.1107/S2052252519003804 (PMC6503926; doi:10.1107/S2052252519003804)
Supplement: Supplementary file 1 [file m-06-00438-sup1.cif]

data_BI4TI3O12-655_publ

_pd_block_id
  2018-10-09T10:00|BI4TI3O12-655|phil|Overall

_audit_creation_method  "from EXP file using GSAS2CIF"
_audit_creation_date                   2018-10-09T10:00
_audit_author_name                     phil
_audit_update_record
; 2018-10-09T10:00  Initial CIF as created by GSAS2CIF
;

#=============================================================================
# this information describes the project, paper etc. for the CIF             #
# Acta Cryst. Section C papers and editorial correspondence is generated     #
# from the information in this section                                       #
#                                                                            #
#   (from)   CIF submission form for Rietveld refinements (Acta Cryst. C)    #
#                                                 Version 14 December 1998   #
#=============================================================================
# 1. SUBMISSION DETAILS

_publ_contact_author_name            Phil Lightfoot
_publ_contact_author_address         'School of Chemistry, University of St Andrews, North Haugh, St Andrews, KY16 9ST'
_publ_contact_author_email           pl@st-andrews.ac.uk
_publ_contact_author_fax             ?
_publ_contact_author_phone           ?

_publ_contact_letter
; ?
;

_publ_requested_journal              ?
_publ_requested_coeditor_name        ?
_publ_requested_category             ?   # Acta C: one of CI/CM/CO/FI/FM/FO

#==============================================================================

# 2. PROCESSING SUMMARY (IUCr Office Use Only)

_journal_data_validation_number      ?

_journal_date_recd_electronic        ?
_journal_date_to_coeditor            ?
_journal_date_from_coeditor          ?
_journal_date_accepted               ?
_journal_date_printers_first         ?
_journal_date_printers_final         ?
_journal_date_proofs_out             ?
_journal_date_proofs_in              ?
_journal_coeditor_name               ?
_journal_coeditor_code               ?
_journal_coeditor_notes
; ?
;
_journal_techeditor_code             ?
_journal_techeditor_notes
; ?
;
_journal_coden_ASTM                  ?
_journal_name_full                   ?
_journal_year                        ?
_journal_volume                      ?
_journal_issue                       ?
_journal_page_first                  ?
_journal_page_last                   ?
_journal_paper_category              ?
_journal_suppl_publ_number           ?
_journal_suppl_publ_pages            ?

#==============================================================================

# 3. TITLE AND AUTHOR LIST

_publ_section_title
; ?
;
_publ_section_title_footnote
; ?
;

# The loop structure below should contain the names and addresses of all
# authors, in the required order of publication. Repeat as necessary.

loop_
	_publ_author_name
        _publ_author_footnote
	_publ_author_address
 ?                                   #<--'Last name, first name'
; ?
;
; ?
;

#==============================================================================

# 4. TEXT

_publ_section_synopsis
;  ?
;
_publ_section_abstract
; ?
;
_publ_section_comment
; ?
;
_publ_section_exptl_prep      # Details of the preparation of the sample(s)
                              # should be given here.
; ?
;
_publ_section_exptl_refinement
; ?
;
_publ_section_references
; ?
;
_publ_section_figure_captions
; ?
;
_publ_section_acknowledgements
; ?
;

#=============================================================================
# 5. OVERALL REFINEMENT & COMPUTING DETAILS

_refine_special_details
; ?
;
_pd_proc_ls_special_details
; ?
;

# The following items are used to identify the programs used.
_computing_molecular_graphics     ?
_computing_publication_material   ?

_refine_ls_weighting_scheme       ?
_refine_ls_weighting_details      ?
_refine_ls_hydrogen_treatment     ?
_refine_ls_extinction_method      ?
_refine_ls_extinction_coef        ?
_refine_ls_number_constraints     ?

_refine_ls_restrained_S_all       ?
_refine_ls_restrained_S_obs       ?

#==============================================================================
# 6. SAMPLE PREPARATION DATA

# (In the unusual case where multiple samples are used in a single
#  Rietveld study, this information should be moved into the phase
#  blocks)

# The following three fields describe the preparation of the material.
# The cooling rate is in K/min.  The pressure at which the sample was
# prepared is in kPa.  The temperature of preparation is in K.

_pd_prep_cool_rate                ?
_pd_prep_pressure                 ?
_pd_prep_temperature              ?

_pd_char_colour                   ?       # use ICDD colour descriptions
data_BI4TI3O12-655_overall

_refine_ls_shift/su_max                0.04
_refine_ls_shift/su_mean               0.01
_computing_structure_refinement        GSAS
_refine_ls_number_parameters           78
_refine_ls_goodness_of_fit_all         2.29
_refine_ls_number_restraints           0

# Overall powder R-factors

_pd_proc_ls_prof_R_factor              0.0202
_pd_proc_ls_prof_wR_factor             0.0219
_refine_ls_matrix_type                 full

# pointers to the phase blocks
loop_   _pd_phase_block_id
      2018-10-09T10:00|BI4TI3O12-655_phase1|phil||
# pointers to the diffraction patterns
loop_   _pd_block_diffractogram_id
      2018-10-09T10:00|BI4TI3O12-655_H_01|phil|hrpd
      2018-10-09T10:00|BI4TI3O12-655_H_02|phil|hrpd

# Information for phase 1
data_BI4TI3O12-655_phase_1

_pd_block_id
  2018-10-09T10:00|BI4TI3O12-655_phase1|phil||

# Histograms for phase 1
loop_   _pd_block_diffractogram_id
  2018-10-09T10:00|BI4TI3O12-655_H_01|phil|hrpd
  2018-10-09T10:00|BI4TI3O12-655_H_02|phil|hrpd

#==============================================================================
# 7. CHEMICAL, STRUCTURAL AND CRYSTAL DATA

_pd_char_particle_morphology      ?

_chemical_name_systematic
; ?
;
_chemical_name_common             ?
_chemical_formula_moiety          ?
_chemical_formula_structural      ?
_chemical_formula_analytical      ?
_chemical_melting_point           ?
_chemical_compound_source         ?       # for minerals and
                                          # natural products
_symmetry_space_group_name_Hall   ?

_exptl_crystal_F_000               ?
_exptl_crystal_density_diffrn      ?
_exptl_crystal_density_meas        ?
_exptl_crystal_density_method      ?

_cell_measurement_temperature     ?

_cell_special_details
; ?
;

_geom_special_details             ?

# The following item identifies the program(s) used (if appropriate).
_computing_structure_solution     ?

#==============================================================================

# 8. Phase information from GSAS

_pd_phase_name                         B1a1
_cell_length_a                         5.46098(9)
_cell_length_b                         5.45098(9)
_cell_length_c                         33.2011(5)
_cell_angle_alpha                      90.0
_cell_angle_beta                       89.9609(17)
_cell_angle_gamma                      90.0
_cell_volume                           988.32(4)
_symmetry_cell_setting                 monoclinic
_symmetry_space_group_name_H-M         "B 1 c 1"
loop_ _symmetry_equiv_pos_site_id _symmetry_equiv_pos_as_xyz
       1 +x,+y,+z 
       2 +x,-y,+z+1/2 
     101 +x+1/2,+y,+z+1/2 
     102 +x+1/2,-y,+z 

# ATOMIC COORDINATES AND DISPLACEMENT PARAMETERS


loop_
      _atom_site_type_symbol
      _atom_site_label
      _atom_site_fract_x
      _atom_site_fract_y
      _atom_site_fract_z
      _atom_site_occupancy
      _atom_site_thermal_displace_type
      _atom_site_U_iso_or_equiv
      _atom_site_symmetry_multiplicity
Bi
Bi1     0.0203(11)   0.7539(7)    0.56776(5)   1.0        Uiso   0.0435(5)     4
Bi
Bi2     0.01892      0.7453(7)    0.711235(34  1.0        Uiso   0.0304(5)     4
Ti
Ti1     0.0206(24)   0.25         0.5          1.0        Uiso   0.0111(6)     4
Ti
Ti2     0.0508(13)   0.2560(14)   0.62901(6)   1.0        Uiso   0.0110(6)     4
O 
O1      0.2669(24)   0.5223(24)   0.50354(15)  1.0        Uiso   0.0449(12)    4
O 
O2      0.3032(10)   0.4954(11)   0.24836(12)  1.0        Uiso   0.0209(7)     4
O 
O3      0.0705(10)   0.2151(10)   0.55901(7)   1.0        Uiso   0.0363(10)    4
O 
O4      0.0367(15)   0.2875(11)   0.68201(6)   1.0        Uiso   0.0386(11)    4
O 
O5      0.2814(15)   0.5139(13)   0.61298(10)  1.0        Uiso   0.0277(10)    4
O 
O6      0.3131(14)   0.0238(11)   0.62271(10)  1.0        Uiso   0.0334(12)    4
Bi
Bi1a    0.0203(11)   0.7461(7)    0.43224(5)   1.0        Uiso   0.0435(5)     4
Bi
Bi2a    0.01892      0.7547(7)    0.288760(34  1.0        Uiso   0.0304(5)     4
Ti
Ti2a    0.0508(13)   0.2440(14)   0.37099(6)   1.0        Uiso   0.0110(6)     4
O 
O1a     0.3374(20)   0.0488(18)   0.49646(15)  1.0        Uiso   0.0449(12)    4
O 
O2a     0.3032(10)   0.0047(11)   0.75165(12)  1.0        Uiso   0.0209(7)     4
O 
O3a     0.0705(10)   0.2849(10)   0.44099(7)   1.0        Uiso   0.0363(10)    4
O 
O4a     0.0367(15)   0.2125(11)   0.31799(6)   1.0        Uiso   0.0386(11)    4
O 
O5a     0.2814(15)  -0.0139(13)   0.38702(10)  1.0        Uiso   0.0277(10)    4
O 
O6a     0.3131(14)   0.4762(11)   0.37829(10)  1.0        Uiso   0.0334(12)    4

loop_ _atom_type_symbol
      _atom_type_number_in_cell
                   Bi 16.0        
                   Ti 12.0        
                   O  48.0        
 
# If you change Z, be sure to change all 3 of the following
_chemical_formula_sum                  "Bi4 O12 Ti3"
_chemical_formula_weight               1171.61
_cell_formula_units_Z                  4

# MOLECULAR GEOMETRY

loop_
      _geom_bond_atom_site_label_1
      _geom_bond_atom_site_label_2
      _geom_bond_distance
      _geom_bond_site_symmetry_1
      _geom_bond_site_symmetry_2
      _geom_bond_publ_flag
   ?   ?   ?   ?   ?   ?

loop_
      _geom_angle_atom_site_label_1
      _geom_angle_atom_site_label_2
      _geom_angle_atom_site_label_3
      _geom_angle
      _geom_angle_site_symmetry_1
      _geom_angle_site_symmetry_2
      _geom_angle_site_symmetry_3
      _geom_angle_publ_flag
   ?   ?   ?   ?   ?   ?   ?   ?

# Powder diffraction data for histogram  1
data_BI4TI3O12-655_p_01

_pd_block_id
  2018-10-09T10:00|BI4TI3O12-655_H_01|phil|hrpd
#==============================================================================
# 9. INSTRUMENT CHARACTERIZATION

_exptl_special_details
; ?
;

# if regions of the data are excluded, the reason(s) are supplied here:
_pd_proc_info_excluded_regions
; ?
;

# The following item is used to identify the equipment used to record
# the powder pattern when the diffractogram was measured at a laboratory
# other than the authors' home institution, e.g. when neutron or synchrotron
# radiation is used.

_pd_instr_location
; ?
;
_pd_calibration_special_details           # description of the method used
                                          # to calibrate the instrument
; ?
;

_diffrn_ambient_temperature       ?
_diffrn_source                    ?
_diffrn_source_target             ?
_diffrn_source_type               ?
_diffrn_measurement_device_type   ?
_diffrn_detector                  ?
_diffrn_detector_type             ?       # make or model of detector

_pd_meas_scan_method              ?       # options are 'step', 'cont',
                                          # 'tof', 'fixed' or
                                          # 'disp' (= dispersive)
_pd_meas_special_details
;  ?
;

# The following two items identify the program(s) used (if appropriate).
_computing_data_collection        ?
_computing_data_reduction         ?

# Describe any processing performed on the data, prior to refinement.
# For example: a manual Lp correction or a precomputed absorption correction
_pd_proc_info_data_reduction      ?

# The following item is used for angular dispersive measurements only.

_diffrn_radiation_monochromator   ?

# The following items are used to define the size of the instrument.
# Not all distances are appropriate for all instrument types.

_pd_instr_dist_src/mono           ?
_pd_instr_dist_mono/spec          ?
_pd_instr_dist_src/spec           ?
_pd_instr_dist_spec/anal          ?
_pd_instr_dist_anal/detc          ?
_pd_instr_dist_spec/detc          ?

# 10. Specimen size and mounting information

# The next three fields give the specimen dimensions in mm.  The equatorial
# plane contains the incident and diffracted beam.

_pd_spec_size_axial               ?       # perpendicular to
                                          # equatorial plane

_pd_spec_size_equat               ?       # parallel to
                                          # scattering vector
                                          # in transmission

_pd_spec_size_thick               ?       # parallel to
                                          # scattering vector
                                          # in reflection

_pd_spec_mounting                         # This field should be
                                          # used to give details of the
                                          # container.
; ?
;

_pd_spec_mount_mode               ?       # options are 'reflection'
                                          # or 'transmission'

_pd_spec_shape                    ?       # options are 'cylinder'
                                          # 'flat_sheet' or 'irregular'

# phase table
loop_     _pd_phase_id
          _pd_phase_block_id
          _pd_phase_mass_%
          _pd_proc_ls_profile_function
          _pd_proc_ls_peak_cutoff
  1  2018-10-09T10:00|BI4TI3O12-655_phase1|phil||
          ?
;
 TOF Profile function number 3 with  21 terms
 Profile coefficients for exponential pseudovoigt
  convolution Von Dreele, 1990 (unpublished)
 #1 (alp  ) =   0.1813 #2 (bet-0) = 0.022887 #3 (bet-1) = 0.008236
 #4 (sig-0) =      0.0 #5 (sig-1) =     62.3 #6 (sig-2) =     23.5
 #7 (gam-0) =     0.00 #8 (gam-1) =    43.09 #9 (gam-2) =     0.00
 #10(gsf  ) =     0.00 #11(g1ec ) =     0.00 #12(g2ec ) =     0.00
 #13(rstr ) =    0.000 #14(rsta ) =    0.000 #15(rsca ) =    0.000
 #16(L11)   =    0.000 #17(L22)   =    0.000 #18(L33)   =    0.000
 #19(L12)   =    0.000 #20(L13)   =    0.000 #21(L23)   =    0.000
 Peak tails are ignored  where the intensity is below 0.0010 times the peak
   Aniso. broadening axis   0.0   0.0   1.0
;
           0.00100

loop_ _atom_type_symbol
      _atom_type_scat_length_neutron
      _atom_type_scat_source
  Bi   0.8532
  International_Tables_Vol_C
  Ti  -0.3438
  International_Tables_Vol_C
  O   0.5803
  International_Tables_Vol_C
_diffrn_radiation_probe                neutron
_pd_proc_ls_prof_R_factor              0.0214
_pd_proc_ls_prof_wR_factor             0.0226
_pd_proc_ls_prof_wR_expected           0.0132
_refine_ls_R_Fsqd_factor               0.13550

_pd_proc_ls_background_function
;   GSAS Background function number 1 with 12 terms.
 Shifted Chebyshev function of 1st kind
      1:    3.59348     2:   0.475023     3:  -0.256503     4:  -7.798540E-02
      5:  -0.127552     6:  -4.501270E-02 7:   1.949390E-02 8:  -1.076620E-03
      9:  -4.736900E-0210:   1.165200E-0211:  -1.690460E-0212:  -1.884910E-02
;

_exptl_absorpt_process_details
;   GSAS Absorption/surface roughness correction: function number 0
 No correction is applied.
;
_exptl_absorpt_correction_T_min        1.00000
_exptl_absorpt_correction_T_max        1.00000
# Extinction correction
_gsas_exptl_extinct_corr_T_min         1.00000
_gsas_exptl_extinct_corr_T_max         1.00000
_pd_proc_info_datetime                 2018-10-09T10:00:05
_pd_calc_method                        "Rietveld Refinement"
_pd_meas_2theta_fixed                  168.33

#---- raw/calc data loop -----

loop_
      _pd_meas_time_of_flight
      _pd_proc_d_spacing
      _pd_meas_intensity_total
      _pd_proc_ls_weight
      _pd_proc_intensity_bkg_calc
      _pd_calc_intensity_total
  31370.1   .           2.62(15)     .        .         .
  31379.6   .           2.60(15)     .        .         .
  31389.0   .           2.87(16)     .        .         .
  31398.4   .           2.64(15)     .        .         .
  31407.8   .           2.72(15)     .        .         .
  31417.2   .           2.40(14)     .        .         .
  31426.7   .           2.60(14)     .        .         .
  31436.1   .           2.71(15)     .        .         .
  31445.5   .           2.63(15)     .        .         .
  31454.9   .           2.63(14)     .        .         .
  31464.4   .           2.42(14)     .        .         .
  31473.8   .           2.61(14)     .        .         .
  31483.3   .           2.65(14)     .        .         .
  31492.7   .           2.61(14)     .        .         .
  31502.2   .           2.51(14)     .        .         .
  31511.6   .           2.58(14)     .        .         .
  31521.1   .           2.67(14)     .        .         .
  31530.5   .           2.62(13)     .        .         .
  31540.0   .           2.47(13)     .        .         .
  31549.4   .           2.61(13)     .        .         .
  31558.9   .           2.75(13)     .        .         .
  31568.4   .           2.95(14)     .        .         .
  31577.8   .           2.74(13)     .        .         .
  31587.3   .           2.95(14)     .        .         .
  31596.8   .           2.72(13)     .        .         .
  31606.3   .           2.65(13)     .        .         .
  31615.8   .           2.56(13)     .        .         .
  31625.2   .           2.50(12)     .        .         .
  31634.7   .           2.52(12)     .        .         .
  31644.2   .           2.80(13)     .        .         .
  31653.7   .           2.79(13)     .        .         .
  31663.2   .           2.67(12)     .        .         .
  31672.7   .           2.61(12)     .        .         .
  31682.2   .           2.63(12)     .        .         .
  31691.7   .           2.60(12)     .        .         .
  31701.2   .           2.60(12)     .        .         .
  31710.7   .           2.52(12)     .        .         .
  31720.2   .           2.42(11)     .        .         .
  31729.8   .           2.56(12)     .        .         .
  31739.3   .           2.56(11)     .        .         .
  31748.8   .           2.58(12)     .        .         .
  31758.3   .           2.67(12)     .        .         .
  31767.9   .           2.54(11)     .        .         .
  31777.4   .           2.52(11)     .        .         .
  31786.9   .           2.51(11)     .        .         .
  31796.5   .           2.63(11)     .        .         .
  31806.0   .           2.73(11)     .        .         .
  31815.5   .           2.63(11)     .        .         .
  31825.1   .           2.61(11)     .        .         .
  31834.6   .           2.57(11)     .        .         .
  31844.2   .           2.60(11)     .        .         .
  31853.7   .           2.46(10)     .        .         .
  31863.3   .           2.51(11)     .        .         .
  31872.8   .           2.46(10)     .        .         .
  31882.4   .           2.65(11)     .        .         .
  31892.0   .           2.50(10)     .        .         .
  31901.5   .           2.52(10)     .        .         .
  31911.1   .           2.69(11)     .        .         .
  31920.7   .           2.60(10)     .        .         .
  31930.3   .           2.51(10)     .        .         .
  31939.8   .           2.58(10)     .        .         .
  31949.4   .           2.60(11)     .        .         .
  31959.0   .           2.74(11)     .        .         .
  31968.6   .           2.59(10)     .        .         .
  31978.2   .           2.62(10)     .        .         .
  31987.8   .           2.80(10)     .        .         .
  31997.4   .           2.74(10)     .        .         .
  32007.0   .           2.77(10)     .        .         .
  32016.6   .           2.59(10)     .        .         .
  32026.2   .           2.67(10)     .        .         .
  32035.8   .           2.61(10)     .        .         .
  32045.4   .           2.58(10)     .        .         .
  32055.0   .           2.75(10)     .        .         .
  32064.6   .           2.72(10)     .        .         .
  32074.2   .           2.54(10)     .        .         .
  32083.9   .           2.53(10)     .        .         .
  32093.5   .           2.53(10)     .        .         .
  32103.1   .           2.57(10)     .        .         .
  32112.8   .           2.68(10)     .        .         .
  32122.4   .           2.57(10)     .        .         .
  32132.0   .           2.68(10)     .        .         .
  32141.7   .           2.64(9)      .        .         .
  32151.3   .           2.63(10)     .        .         .
  32160.9   .           2.78(10)     .        .         .
  32170.6   .           2.60(9)      .        .         .
  32180.3   .           2.71(9)      .        .         .
  32189.9   .           2.69(9)      .        .         .
  32199.6   .           2.57(9)      .        .         .
  32209.2   .           2.63(9)      .        .         .
  32218.9   .           2.65(9)      .        .         .
  32228.5   .           2.60(9)      .        .         .
  32238.2   .           2.72(9)      .        .         .
  32247.9   .           2.61(9)      .        .         .
  32257.6   .           2.54(9)      .        .         .
  32267.2   .           2.67(9)      .        .         .
  32276.9   .           2.69(9)      .        .         .
  32286.6   .           2.55(9)      .        .         .
  32296.3   .           2.50(9)      .        .         .
  32306.0   .           2.62(9)      .        .         .
  32315.7   .           2.73(9)      .        .         .
  32325.4   .           2.64(9)      .        .         .
  32335.1   .           2.66(9)      .        .         .
  32344.8   .           2.63(9)      .        .         .
  32354.5   .           2.53(8)      .        .         .
  32364.2   .           2.50(8)      .        .         .
  32373.9   .           2.69(9)      .        .         .
  32383.6   .           2.78(9)      .        .         .
  32393.3   .           2.71(9)      .        .         .
  32403.0   .           2.67(9)      .        .         .
  32412.7   .           2.55(8)      .        .         .
  32422.5   .           2.56(8)      .        .         .
  32432.2   .           2.54(8)      .        .         .
  32441.9   .           2.60(9)      .        .         .
  32451.7   .           2.65(8)      .        .         .
  32461.4   .           2.67(8)      .        .         .
  32471.1   .           2.60(8)      .        .         .
  32480.9   .           2.66(8)      .        .         .
  32490.6   .           2.67(8)      .        .         .
  32500.4   .           2.51(8)      .        .         .
  32510.1   .           2.51(8)      .        .         .
  32519.9   .           2.48(8)      .        .         .
  32529.6   .           2.58(8)      .        .         .
  32539.4   .           2.76(8)      .        .         .
  32549.1   .           2.63(8)      .        .         .
  32558.9   .           2.58(8)      .        .         .
  32568.7   .           2.57(8)      .        .         .
  32578.4   .           2.51(8)      .        .         .
  32588.2   .           2.63(8)      .        .         .
  32598.0   .           2.62(8)      .        .         .
  32607.8   .           2.77(8)      .        .         .
  32617.6   .           2.62(8)      .        .         .
  32627.3   .           2.73(8)      .        .         .
  32637.1   .           2.68(8)      .        .         .
  32646.9   .           2.75(8)      .        .         .
  32656.7   .           2.60(8)      .        .         .
  32666.5   .           2.79(8)      .        .         .
  32676.3   .           2.76(8)      .        .         .
  32686.1   .           2.71(8)      .        .         .
  32695.9   .           2.76(8)      .        .         .
  32705.7   .           2.82(8)      .        .         .
  32715.5   .           2.61(8)      .        .         .
  32725.4   .           2.72(8)      .        .         .
  32735.2   .           2.69(8)      .        .         .
  32745.0   .           2.60(8)      .        .         .
  32754.8   .           2.65(8)      .        .         .
  32764.7   .           2.57(7)      .        .         .
  32774.5   .           2.66(8)      .        .         .
  32784.3   .           2.74(8)      .        .         .
  32794.1   .           2.68(8)      .        .         .
  32804.0   .           2.64(8)      .        .         .
  32813.8   .           2.73(8)      .        .         .
  32823.7   .           2.76(8)      .        .         .
  32833.5   .           2.73(8)      .        .         .
  32843.4   .           2.74(7)      .        .         .
  32853.2   .           2.81(8)      .        .         .
  32863.1   .           2.98(8)      .        .         .
  32872.9   .           2.86(8)      .        .         .
  32882.8   .           2.78(8)      .        .         .
  32892.7   .           2.80(8)      .        .         .
  32902.5   .           2.89(8)      .        .         .
  32912.4   .           2.87(8)      .        .         .
  32922.3   .           2.79(8)      .        .         .
  32932.1   .           2.73(7)      .        .         .
  32942.0   .           2.83(8)      .        .         .
  32951.9   .           2.82(8)      .        .         .
  32961.8   .           2.62(7)      .        .         .
  32971.7   .           2.74(7)      .        .         .
  32981.6   .           2.73(7)      .        .         .
  32991.5   .           2.62(7)      .        .         .
  33001.4   .           2.76(7)      .        .         .
  33011.3   .           2.72(7)      .        .         .
  33021.2   .           2.59(7)      .        .         .
  33031.1   .           2.70(7)      .        .         .
  33041.0   .           2.65(7)      .        .         .
  33050.9   .           2.63(7)      .        .         .
  33060.8   .           2.66(7)      .        .         .
  33070.7   .           2.66(7)      .        .         .
  33080.7   .           2.78(7)      .        .         .
  33090.6   .           2.74(7)      .        .         .
  33100.5   .           2.61(7)      .        .         .
  33110.4   .           2.69(7)      .        .         .
  33120.4   .           2.74(7)      .        .         .
  33130.3   .           2.73(7)      .        .         .
  33140.2   .           2.68(7)      .        .         .
  33150.2   .           2.81(7)      .        .         .
  33160.1   .           2.73(7)      .        .         .
  33170.1   .           2.84(7)      .        .         .
  33180.0   .           2.79(7)      .        .         .
  33190.0   .           2.76(7)      .        .         .
  33199.9   .           2.77(7)      .        .         .
  33209.9   .           2.77(7)      .        .         .
  33219.9   .           2.69(7)      .        .         .
  33229.8   .           2.65(7)      .        .         .
  33239.8   .           2.71(7)      .        .         .
  33249.8   .           2.73(7)      .        .         .
  33259.8   .           2.69(7)      .        .         .
  33269.7   .           2.69(7)      .        .         .
  33279.7   .           2.65(7)      .        .         .
  33289.7   .           2.66(7)      .        .         .
  33299.7   .           2.80(7)      .        .         .
  33309.7   .           2.73(7)      .        .         .
  33319.7   .           2.61(7)      .        .         .
  33329.7   .           2.75(7)      .        .         .
  33339.7   .           2.70(7)      .        .         .
  33349.7   .           2.59(7)      .        .         .
  33359.7   .           2.64(7)      .        .         .
  33369.7   .           2.59(7)      .        .         .
  33379.7   .           2.68(7)      .        .         .
  33389.7   .           2.67(7)      .        .         .
  33399.7   .           2.57(7)      .        .         .
  33409.7   .           2.65(7)      .        .         .
  33419.8   .           2.70(7)      .        .         .
  33429.8   .           2.80(7)      .        .         .
  33439.8   .           2.72(7)      .        .         .
  33449.8   .           2.70(7)      .        .         .
  33459.9   .           2.70(7)      .        .         .
  33469.9   .           2.76(7)      .        .         .
  33480.0   .           2.82(7)      .        .         .
  33490.0   .           2.78(7)      .        .         .
  33500.0   .           2.76(7)      .        .         .
  33510.1   .           2.70(7)      .        .         .
  33520.2   .           2.73(7)      .        .         .
  33530.2   .           2.76(7)      .        .         .
  33540.3   .           2.74(7)      .        .         .
  33550.3   .           2.76(7)      .        .         .
  33560.4   .           2.87(7)      .        .         .
  33570.5   .           2.83(7)      .        .         .
  33580.5   .           2.72(7)      .        .         .
  33590.6   .           2.78(7)      .        .         .
  33600.7   .           2.71(7)      .        .         .
  33610.8   .           2.79(7)      .        .         .
  33620.8   .           2.73(6)      .        .         .
  33630.9   .           2.77(6)      .        .         .
  33641.0   .           2.79(7)      .        .         .
  33651.1   .           2.75(7)      .        .         .
  33661.2   .           2.86(7)      .        .         .
  33671.3   .           2.90(7)      .        .         .
  33681.4   .           2.97(7)      .        .         .
  33691.5   .           3.00(7)      .        .         .
  33701.6   .           2.92(7)      .        .         .
  33711.7   .           2.95(7)      .        .         .
  33721.8   .           2.87(7)      .        .         .
  33732.0   .           2.76(6)      .        .         .
  33742.1   .           2.86(6)      .        .         .
  33752.2   .           2.89(7)      .        .         .
  33762.3   .           2.89(7)      .        .         .
  33772.5   .           2.88(7)      .        .         .
  33782.6   .           2.83(6)      .        .         .
  33792.7   .           2.79(6)      .        .         .
  33802.9    0.69999    2.68(6)      249.7     2.821     2.859
  33813.0    0.70020    2.80(6)      245.6     2.822     2.862
  33823.1    0.70042    2.90(7)      231.1     2.823     2.863
  33833.3    0.70063    2.84(6)      238.6     2.824     2.862
  33843.4    0.70084    2.79(6)      245.9     2.825     2.858
  33853.6    0.70105    2.81(7)      236.5     2.826     2.854
  33863.8    0.70126    2.87(6)      239.5     2.827     2.852
  33873.9    0.70147    2.88(7)      235.3     2.828     2.853
  33884.1    0.70168    2.82(6)      247.3     2.829     2.854
  33894.2    0.70189    2.96(7)      230.8     2.830     2.858
  33904.4    0.70210    2.83(6)      241.7     2.830     2.865
  33914.6    0.70231    2.81(6)      246.6     2.831     2.880
  33924.8    0.70252    2.84(6)      247.1     2.832     2.903
  33934.9    0.70273    2.98(7)      228.4     2.833     2.926
  33945.1    0.70294    2.92(6)      237.1     2.834     2.934
  33955.3    0.70315    2.81(6)      252.6     2.835     2.927
  33965.5    0.70336    2.95(6)      239.9     2.836     2.920
  33975.7    0.70357    3.01(7)      234.1     2.837     2.919
  33985.9    0.70379    3.01(7)      230.4     2.838     2.918
  33996.1    0.70400    2.96(6)      239.6     2.839     2.916
  34006.3    0.70421    2.81(6)      260.4     2.840     2.917
  34016.5    0.70442    2.88(6)      241.5     2.841     2.924
  34026.7    0.70463    2.93(6)      237.9     2.842     2.933
  34036.9    0.70484    2.89(6)      248.3     2.843     2.936
  34047.1    0.70505    2.91(6)      244.1     2.844     2.933
  34057.3    0.70527    2.85(6)      252.3     2.844     2.928
  34067.5    0.70548    2.91(6)      247.9     2.845     2.926
  34077.7    0.70569    2.91(6)      247.3     2.846     2.927
  34088.0    0.70590    2.84(6)      257.1     2.847     2.932
  34098.2    0.70611    2.93(6)      240.7     2.848     2.938
  34108.4    0.70632    2.85(6)      258.1     2.849     2.940
  34118.7    0.70654    2.96(6)      245.0     2.850     2.936
  34128.9    0.70675    2.89(6)      257.4     2.851     2.924
  34139.1    0.70696    2.97(6)      245.1     2.852     2.910
  34149.4    0.70717    2.86(6)      258.6     2.853     2.899
  34159.6    0.70738    2.90(6)      257.2     2.854     2.892
  34169.9    0.70760    2.84(6)      261.3     2.854     2.891
  34180.1    0.70781    2.95(6)      255.0     2.855     2.895
  34190.4    0.70802    2.83(6)      267.4     2.856     2.904
  34200.6    0.70823    2.93(6)      250.6     2.857     2.919
  34210.9    0.70845    2.89(6)      256.3     2.858     2.937
  34221.1    0.70866    2.99(6)      254.2     2.859     2.959
  34231.4    0.70887    3.04(6)      241.7     2.860     2.977
  34241.7    0.70908    3.04(6)      252.1     2.861     2.982
  34252.0    0.70930    3.03(6)      251.5     2.862     2.985
  34262.2    0.70951    2.96(6)      256.7     2.862     2.992
  34272.5    0.70972    3.04(6)      253.5     2.863     2.997
  34282.8    0.70994    3.02(6)      249.4     2.864     3.000
  34293.1    0.71015    3.09(6)      245.8     2.865     3.013
  34303.4    0.71036    3.21(7)      235.2     2.866     3.036
  34313.7    0.71058    3.20(6)      237.2     2.867     3.058
  34323.9    0.71079    3.23(6)      237.9     2.868     3.064
  34334.2    0.71100    3.18(6)      242.8     2.869     3.051
  34344.5    0.71121    3.18(6)      241.2     2.869     3.025
  34354.8    0.71143    3.08(6)      251.2     2.870     2.992
  34365.2    0.71164    3.05(6)      261.3     2.871     2.963
  34375.5    0.71186    2.95(6)      269.7     2.872     2.942
  34385.8    0.71207    3.05(6)      256.5     2.873     2.927
  34396.1    0.71228    3.00(6)      260.4     2.874     2.917
  34406.4    0.71250    2.91(6)      271.3     2.875     2.913
  34416.7    0.71271    2.90(6)      273.3     2.875     2.910
  34427.1    0.71292    2.90(6)      271.5     2.876     2.907
  34437.4    0.71314    2.84(6)      280.3     2.877     2.904
  34447.7    0.71335    2.93(6)      268.0     2.878     2.902
  34458.1    0.71357    2.85(6)      280.3     2.879     2.903
  34468.4    0.71378    2.91(6)      275.2     2.880     2.906
  34478.7    0.71399    3.00(6)      267.2     2.880     2.913
  34489.1    0.71421    2.90(6)      277.2     2.881     2.922
  34499.4    0.71442    2.90(6)      280.0     2.882     2.930
  34509.8    0.71464    2.92(6)      280.3     2.883     2.935
  34520.1    0.71485    3.03(6)      265.6     2.884     2.939
  34530.5    0.71507    3.05(6)      263.8     2.885     2.948
  34540.8    0.71528    2.90(6)      285.5     2.885     2.968
  34551.2    0.71550    3.05(6)      271.0     2.886     2.996
  34561.6    0.71571    3.07(6)      264.8     2.887     3.017
  34571.9    0.71592    3.05(6)      270.0     2.888     3.017
  34582.3    0.71614    3.11(6)      262.2     2.889     3.002
  34592.7    0.71635    3.08(6)      262.2     2.890     2.990
  34603.1    0.71657    2.96(6)      279.9     2.890     2.985
  34613.4    0.71678    2.96(6)      277.7     2.891     2.978
  34623.8    0.71700    3.04(6)      275.7     2.892     2.964
  34634.2    0.71721    3.12(6)      266.6     2.893     2.950
  34644.6    0.71743    3.01(6)      278.6     2.894     2.939
  34655.0    0.71765    2.98(6)      283.8     2.894     2.932
  34665.4    0.71786    3.01(6)      282.1     2.895     2.926
  34675.8    0.71808    3.01(6)      278.2     2.896     2.922
  34686.2    0.71829    2.83(6)      303.5     2.897     2.919
  34696.6    0.71851    3.01(6)      277.2     2.898     2.917
  34707.0    0.71872    2.90(6)      294.0     2.898     2.916
  34717.4    0.71894    2.92(6)      300.0     2.899     2.916
  34727.8    0.71915    2.92(6)      295.6     2.900     2.918
  34738.3    0.71937    2.90(6)      300.0     2.901     2.920
  34748.7    0.71959    3.00(6)      283.0     2.902     2.925
  34759.1    0.71980    2.99(6)      293.2     2.902     2.932
  34769.5    0.72002    3.10(6)      275.9     2.903     2.944
  34780.0    0.72023    3.10(6)      275.0     2.904     2.965
  34790.4    0.72045    2.95(6)      295.4     2.905     2.994
  34800.8    0.72067    3.03(6)      294.9     2.905     3.019
  34811.3    0.72088    2.94(6)      299.1     2.906     3.029
  34821.7    0.72110    3.04(6)      285.1     2.907     3.025
  34832.2    0.72132    3.03(6)      294.9     2.908     3.012
  34842.6    0.72153    3.00(6)      305.8     2.909     2.999
  34853.1    0.72175    2.98(6)      295.4     2.909     2.989
  34863.5    0.72196    3.04(6)      286.3     2.910     2.979
  34874.0    0.72218    3.00(6)      296.5     2.911     2.970
  34884.4    0.72240    3.01(6)      298.1     2.912     2.967
  34894.9    0.72261    2.95(6)      309.7     2.912     2.971
  34905.4    0.72283    2.94(6)      307.8     2.913     2.976
  34915.8    0.72305    3.03(6)      297.0     2.914     2.974
  34926.3    0.72327    2.98(6)      307.8     2.915     2.967
  34936.8    0.72348    3.04(6)      296.5     2.915     2.964
  34947.3    0.72370    2.92(6)      315.2     2.916     2.968
  34957.8    0.72392    2.90(6)      318.5     2.917     2.982
  34968.2    0.72413    2.89(6)      324.2     2.918     3.006
  34978.7    0.72435    3.05(6)      306.2     2.918     3.031
  34989.2    0.72457    2.88(6)      324.5     2.919     3.040
  34999.7    0.72479    2.92(6)      314.9     2.920     3.034
  35010.2    0.72500    2.93(6)      317.6     2.921     3.020
  35020.7    0.72522    2.95(6)      315.6     2.921     3.002
  35031.2    0.72544    2.92(6)      319.5     2.922     2.986
  35041.7    0.72566    3.02(6)      307.0     2.923     2.976
  35052.3    0.72587    2.95(6)      321.8     2.923     2.970
  35062.8    0.72609    3.02(6)      306.3     2.924     2.970
  35073.3    0.72631    3.02(6)      307.7     2.925     2.976
  35084.     0.72653    3.01(6)      316.0     2.926     2.993
  35094.     0.72675    3.01(6)      322.6     2.926     3.023
  35105.     0.72696    3.05(6)      314.7     2.927     3.058
  35115.     0.72718    3.03(6)      323.5     2.928     3.082
  35126.     0.72740    3.14(6)      303.7     2.929     3.090
  35136.     0.72762    3.04(6)      322.4     2.929     3.092
  35147.     0.72784    3.00(6)      326.6     2.930     3.104
  35158.     0.72806    3.07(6)      317.8     2.931     3.120
  35168.     0.72827    3.13(6)      312.6     2.931     3.129
  35179.     0.72849    3.17(6)      305.6     2.932     3.140
  35189.     0.72871    3.15(6)      308.9     2.933     3.146
  35200.     0.72893    3.03(6)      326.0     2.933     3.145
  35210.     0.72915    3.08(6)      320.3     2.934     3.135
  35221.     0.72937    3.07(6)      314.3     2.935     3.116
  35231.     0.72959    3.07(6)      324.8     2.936     3.089
  35242.     0.72980    3.03(5)      332.6     2.936     3.060
  35253.     0.73002    3.01(5)      334.5     2.937     3.036
  35263.     0.73024    3.09(6)      316.4     2.938     3.017
  35274.     0.73046    2.94(5)      342.0     2.938     3.004
  35284.     0.73068    2.98(5)      332.6     2.939     2.994
  35295.     0.73090    2.94(5)      336.1     2.940     2.987
  35306.     0.73112    2.99(5)      338.0     2.940     2.981
  35316.     0.73134    2.94(5)      349.1     2.941     2.978
  35327.     0.73156    3.05(5)      332.1     2.942     2.976
  35337.     0.73178    2.96(5)      339.6     2.942     2.975
  35348.     0.73200    3.00(5)      340.0     2.943     2.977
  35359.     0.73222    2.91(5)      355.      2.944     2.983
  35369.     0.73244    3.01(5)      343.4     2.944     2.996
  35380.     0.73266    2.95(5)      342.8     2.945     3.011
  35390.     0.73288    2.96(5)      345.2     2.946     3.023
  35401.     0.73310    2.97(5)      350.2     2.946     3.028
  35412.     0.73332    2.92(5)      360.      2.947     3.028
  35422.     0.73354    3.01(5)      342.1     2.948     3.027
  35433.     0.73376    3.03(5)      339.5     2.948     3.023
  35443.     0.73398    3.07(5)      340.9     2.949     3.017
  35454.     0.73420    2.96(5)      358.      2.950     3.013
  35465.     0.73442    3.02(5)      348.0     2.950     3.012
  35475.     0.73464    3.10(5)      336.2     2.951     3.018
  35486.     0.73486    3.04(5)      347.7     2.952     3.036
  35497.     0.73508    3.06(5)      348.8     2.952     3.075
  35507.     0.73530    3.12(5)      336.6     2.953     3.141
  35518.     0.73552    3.13(5)      341.5     2.954     3.213
  35529.     0.73574    3.20(6)      325.0     2.954     3.247
  35539.     0.73596    3.28(6)      328.1     2.955     3.237
  35550.     0.73618    3.20(5)      334.0     2.956     3.199
  35561.     0.73640    3.05(5)      349.8     2.956     3.146
  35571.     0.73662    3.06(5)      354.      2.957     3.100
  35582.     0.73685    3.08(5)      351.      2.957     3.066
  35593.     0.73707    3.02(5)      357.      2.958     3.044
  35603.     0.73729    3.00(5)      363.      2.959     3.029
  35614.     0.73751    3.03(5)      358.      2.959     3.018
  35625.     0.73773    3.00(5)      362.      2.960     3.012
  35635.     0.73795    2.99(5)      357.      2.961     3.008
  35646.     0.73817    3.03(5)      362.      2.961     3.005
  35657.     0.73839    3.08(5)      360.      2.962     3.003
  35667.     0.73862    2.91(5)      383.      2.962     3.004
  35678.     0.73884    2.92(5)      383.      2.963     3.006
  35689.     0.73906    3.04(5)      361.      2.964     3.009
  35700.     0.73928    3.00(5)      367.      2.964     3.010
  35710.     0.73950    3.00(5)      369.      2.965     3.007
  35721.     0.73973    2.98(5)      378.      2.965     3.004
  35732.     0.73995    3.01(5)      371.      2.966     3.002
  35742.     0.74017    2.97(5)      377.      2.967     3.003
  35753.     0.74039    2.97(5)      378.      2.967     3.004
  35764.     0.74061    3.03(5)      371.      2.968     3.006
  35775.     0.74084    2.93(5)      384.      2.968     3.010
  35785.     0.74106    2.98(5)      380.      2.969     3.012
  35796.     0.74128    2.97(5)      390.      2.970     3.013
  35807.     0.74150    3.06(5)      370.      2.970     3.014
  35818.     0.74173    2.99(5)      385.      2.971     3.014
  35828.     0.74195    2.99(5)      382.      2.971     3.015
  35839.     0.74217    3.02(5)      376.      2.972     3.018
  35850.     0.74239    2.99(5)      384.      2.973     3.023
  35861.     0.74262    2.97(5)      386.      2.973     3.031
  35871.     0.74284    3.07(5)      368.      2.974     3.041
  35882.     0.74306    2.97(5)      394.      2.974     3.055
  35893.     0.74328    3.04(5)      385.      2.975     3.080
  35904.     0.74351    3.12(5)      374.      2.976     3.129
  35914.     0.74373    3.28(5)      355.      2.976     3.220
  35925.     0.74395    3.34(5)      351.      2.977     3.352
  35936.     0.74418    3.45(5)      336.9     2.977     3.463
  35947.     0.74440    3.45(5)      336.4     2.978     3.522
  35957.     0.74462    3.50(5)      338.8     2.978     3.524
  35968.     0.74485    3.27(5)      362.      2.979     3.447
  35979.     0.74507    3.22(5)      366.      2.980     3.342
  35990.     0.74529    3.27(5)      363.      2.980     3.251
  36001.     0.74552    3.32(5)      358.      2.981     3.187
  36011.     0.74574    3.16(5)      373.      2.981     3.147
  36022.     0.74597    3.13(5)      384.      2.982     3.117
  36033.     0.74619    3.07(5)      395.      2.982     3.092
  36044.     0.74641    3.16(5)      376.      2.983     3.076
  36055.     0.74664    3.02(5)      401.      2.983     3.070
  36065.     0.74686    3.10(5)      387.      2.984     3.071
  36076.     0.74709    3.11(5)      384.      2.984     3.076
  36087.     0.74731    3.05(5)      391.      2.985     3.089
  36098.     0.74753    3.16(5)      374.      2.986     3.114
  36109.     0.74776    3.20(5)      380.      2.986     3.161
  36120.     0.74798    3.23(5)      367.      2.987     3.238
  36130.     0.74821    3.31(5)      364.      2.987     3.334
  36141.     0.74843    3.47(5)      345.0     2.988     3.419
  36152.     0.74866    3.41(5)      355.      2.988     3.435
  36163.     0.74888    3.37(5)      361.      2.989     3.399
  36174.     0.74911    3.33(5)      370.      2.989     3.361
  36185.     0.74933    3.37(5)      362.      2.990     3.325
  36196.     0.74955    3.29(5)      374.      2.990     3.286
  36206.     0.74978    3.25(5)      384.      2.991     3.236
  36217.     0.75000    3.16(5)      393.      2.991     3.183
  36228.     0.75023    3.15(5)      392.      2.992     3.137
  36239.     0.75046    3.06(5)      409.      2.992     3.101
  36250.     0.75068    3.10(5)      401.      2.993     3.075
  36261.     0.75091    3.05(5)      405.      2.994     3.058
  36272.     0.75113    3.09(5)      399.      2.994     3.047
  36282.     0.75136    3.16(5)      386.      2.995     3.041
  36293.     0.75158    3.10(5)      405.      2.995     3.037
  36304.     0.75181    3.07(5)      411.      2.996     3.035
  36315.     0.75203    3.03(5)      419.      2.996     3.033
  36326.     0.75226    3.05(5)      414.      2.997     3.032
  36337.     0.75248    2.96(5)      430.      2.997     3.032
  36348.     0.75271    2.95(5)      439.      2.998     3.036
  36359.     0.75294    2.98(5)      423.      2.998     3.043
  36370.     0.75316    3.06(5)      414.      2.999     3.052
  36381.     0.75339    3.09(5)      416.      2.999     3.057
  36391.     0.75361    3.04(5)      422.      3.000     3.059
  36402.     0.75384    3.02(5)      421.      3.000     3.059
  36413.     0.75407    3.05(5)      424.      3.001     3.061
  36424.     0.75429    3.15(5)      415.      3.001     3.070
  36435.     0.75452    3.10(5)      420.      3.002     3.085
  36446.     0.75475    3.08(5)      422.      3.002     3.100
  36457.     0.75497    3.10(5)      416.      3.003     3.119
  36468.     0.75520    3.16(5)      416.      3.003     3.142
  36479.     0.75542    3.14(5)      420.      3.004     3.157
  36490.     0.75565    3.12(5)      422.      3.004     3.167
  36501.     0.75588    3.20(5)      406.      3.004     3.180
  36512.     0.75611    3.24(5)      399.      3.005     3.198
  36523.     0.75633    3.36(5)      382.      3.005     3.213
  36534.     0.75656    3.26(5)      401.      3.006     3.222
  36545.     0.75679    3.30(5)      397.      3.006     3.227
  36556.     0.75701    3.16(5)      421.      3.007     3.219
  36567.     0.75724    3.22(5)      408.      3.007     3.196
  36578.     0.75747    3.23(5)      395.      3.008     3.168
  36588.     0.75769    3.19(5)      410.      3.008     3.142
  36599.     0.75792    3.13(5)      431.      3.009     3.120
  36610.     0.75815    3.09(5)      434.      3.009     3.100
  36621.     0.75838    2.95(5)      460.      3.010     3.085
  36632.     0.75860    3.08(5)      436.      3.010     3.077
  36643.     0.75883    3.07(5)      431.      3.011     3.078
  36654.     0.75906    3.06(5)      436.      3.011     3.089
  36665.     0.75929    3.10(5)      433.      3.011     3.103
  36676.     0.75952    3.08(5)      435.      3.012     3.110
  36687.     0.75974    3.14(5)      427.      3.012     3.111
  36698.     0.75997    3.12(5)      437.      3.013     3.118
  36709.     0.76020    3.09(5)      439.      3.013     3.127
  36720.     0.76043    3.10(5)      439.      3.014     3.136
  36731.     0.76066    3.15(5)      430.      3.014     3.141
  36742.     0.76088    3.14(5)      442.      3.015     3.138
  36753.     0.76111    3.15(5)      439.      3.015     3.134
  36765.     0.76134    3.19(5)      428.      3.015     3.138
  36776.     0.76157    3.20(5)      424.      3.016     3.148
  36787.     0.76180    3.21(5)      423.      3.016     3.166
  36798.     0.76203    3.18(5)      435.      3.017     3.198
  36809.     0.76226    3.21(5)      434.      3.017     3.229
  36820.     0.76248    3.19(5)      431.      3.018     3.233
  36831.     0.76271    3.19(5)      432.      3.018     3.215
  36842.     0.76294    3.19(5)      436.      3.019     3.194
  36853.     0.76317    3.21(5)      429.      3.019     3.181
  36864.     0.76340    3.19(5)      433.      3.019     3.170
  36875.     0.76363    3.15(5)      441.      3.020     3.156
  36886.     0.76386    3.13(5)      444.      3.020     3.140
  36897.     0.76409    3.10(5)      455.      3.021     3.124
  36908.     0.76432    3.04(5)      458.      3.021     3.112
  36919.     0.76455    3.11(5)      453.      3.021     3.102
  36930.     0.76477    3.05(5)      463.      3.022     3.095
  36941.     0.76500    3.11(5)      450.      3.022     3.090
  36952.     0.76523    3.12(5)      453.      3.023     3.087
  36964.     0.76546    3.03(5)      469.      3.023     3.086
  36975.     0.76569    3.03(5)      478.      3.024     3.087
  36986.     0.76592    3.09(5)      463.      3.024     3.088
  36997.     0.76615    3.10(5)      451.      3.024     3.087
  37008.     0.76638    3.07(5)      460.      3.025     3.084
  37019.     0.76661    3.06(5)      462.      3.025     3.078
  37030.     0.76684    3.04(5)      472.      3.026     3.074
  37041.     0.76707    3.08(5)      468.      3.026     3.072
  37052.     0.76730    3.06(5)      469.      3.026     3.067
  37063.     0.76753    3.09(5)      463.      3.027     3.061
  37075.     0.76776    3.04(5)      475.      3.027     3.056
  37086.     0.76799    3.09(5)      463.      3.028     3.053
  37097.     0.76822    3.08(5)      468.      3.028     3.053
  37108.     0.76846    3.07(5)      477.      3.028     3.055
  37119.     0.76869    3.05(5)      476.      3.029     3.060
  37130.     0.76892    3.08(5)      471.      3.029     3.069
  37141.     0.76915    3.10(5)      465.      3.030     3.082
  37153.     0.76938    3.03(5)      486.      3.030     3.096
  37164.     0.76961    3.13(5)      467.      3.030     3.110
  37175.     0.76984    3.19(5)      458.      3.031     3.118
  37186.     0.77007    3.11(5)      475.      3.031     3.123
  37197.     0.77030    3.12(5)      471.      3.031     3.132
  37208.     0.77053    3.10(5)      478.      3.032     3.150
  37219.     0.77076    3.12(5)      471.      3.032     3.168
  37231.     0.77100    3.27(5)      448.      3.033     3.185
  37242.     0.77123    3.29(5)      452.      3.033     3.206
  37253.     0.77146    3.28(5)      455.      3.033     3.216
  37264.     0.77169    3.26(5)      455.      3.034     3.204
  37275.     0.77192    3.27(5)      458.      3.034     3.189
  37286.     0.77215    3.24(5)      471.      3.034     3.169
  37298.     0.77238    3.19(5)      475.      3.035     3.141
  37309.     0.77262    3.23(5)      475.      3.035     3.116
  37320.     0.77285    3.15(5)      477.      3.036     3.096
  37331.     0.77308    3.17(5)      476.      3.036     3.084
  37342.     0.77331    3.16(5)      477.      3.036     3.076
  37354.     0.77354    3.25(5)      456.      3.037     3.071
  37365.     0.77378    3.18(5)      477.      3.037     3.070
  37376.     0.77401    3.13(5)      485.      3.037     3.072
  37387.     0.77424    3.12(5)      489.      3.038     3.081
  37398.     0.77447    3.20(5)      479.      3.038     3.094
  37410.     0.77471    3.15(5)      482.      3.038     3.103
  37421.     0.77494    3.14(5)      490.      3.039     3.105
  37432.     0.77517    3.12(5)      491.      3.039     3.105
  37443.     0.77540    3.06(4)      505.      3.039     3.102
  37455.     0.77564    3.10(4)      498.      3.040     3.095
  37466.     0.77587    3.04(4)      507.      3.040     3.090
  37477.     0.77610    3.13(5)      482.      3.040     3.091
  37488.     0.77633    3.11(4)      501.      3.041     3.101
  37500.     0.77657    3.04(4)      514.      3.041     3.118
  37511.     0.77680    3.10(4)      503.      3.041     3.125
  37522.     0.77703    3.11(4)      509.      3.042     3.117
  37533.     0.77727    3.14(5)      494.      3.042     3.105
  37545.     0.77750    3.10(4)      512.      3.043     3.093
  37556.     0.77773    3.07(4)      510.      3.043     3.085
  37567.     0.77797    3.09(4)      505.      3.043     3.078
  37578.     0.77820    3.08(4)      518.      3.044     3.074
  37590.     0.77843    3.19(5)      493.      3.044     3.073
  37601.     0.77867    3.06(4)      514.      3.044     3.074
  37612.     0.77890    3.18(4)      497.      3.045     3.078
  37624.     0.77913    3.14(4)      505.      3.045     3.086
  37635.     0.77937    3.06(4)      521.      3.045     3.097
  37646.     0.77960    3.05(4)      529.      3.045     3.106
  37657.     0.77984    3.11(4)      515.      3.046     3.108
  37669.     0.78007    3.08(4)      528.      3.046     3.106
  37680.     0.78030    3.20(4)      495.      3.046     3.108
  37691.     0.78054    3.09(4)      517.      3.047     3.117
  37703.     0.78077    3.11(4)      520.      3.047     3.130
  37714.     0.78101    3.21(4)      503.      3.047     3.150
  37725.     0.78124    3.22(4)      499.      3.048     3.178
  37737.     0.78148    3.20(4)      505.      3.048     3.196
  37748.     0.78171    3.18(4)      515.      3.048     3.201
  37759.     0.78194    3.23(4)      505.      3.049     3.196
  37771.     0.78218    3.17(4)      512.      3.049     3.187
  37782.     0.78241    3.10(4)      526.      3.049     3.172
  37793.     0.78265    3.16(4)      524.      3.050     3.148
  37805.     0.78288    3.09(4)      533.      3.050     3.125
  37816.     0.78312    3.13(4)      517.      3.050     3.107
  37827.     0.78335    3.08(4)      538.      3.051     3.095
  37839.     0.78359    3.12(4)      531.      3.051     3.087
  37850.     0.78382    3.09(4)      541.      3.051     3.082
  37861.     0.78406    3.08(4)      538.      3.051     3.082
  37873.     0.78429    3.18(4)      535.      3.052     3.087
  37884.     0.78453    3.09(4)      546.      3.052     3.099
  37895.     0.78476    3.16(4)      526.      3.052     3.117
  37907.     0.78500    3.18(4)      521.      3.053     3.131
  37918.     0.78524    3.13(4)      528.      3.053     3.133
  37929.     0.78547    3.04(4)      558.      3.053     3.127
  37941.     0.78571    3.14(4)      535.      3.053     3.119
  37952.     0.78594    3.12(4)      538.      3.054     3.110
  37964.     0.78618    3.15(4)      535.      3.054     3.104
  37975.     0.78641    3.08(4)      552.      3.054     3.099
  37986.     0.78665    3.15(4)      537.      3.055     3.099
  37998.     0.78689    3.14(4)      539.      3.055     3.107
  38009.     0.78712    3.18(4)      532.      3.055     3.125
  38021.     0.78736    3.13(4)      546.      3.056     3.146
  38032.     0.78759    3.24(4)      521.      3.056     3.151
  38043.     0.78783    3.09(4)      553.      3.056     3.143
  38055.     0.78807    3.12(4)      547.      3.056     3.131
  38066.     0.78830    3.09(4)      552.      3.057     3.120
  38078.     0.78854    3.09(4)      559.      3.057     3.109
  38089.     0.78878    3.10(4)      564.      3.057     3.102
  38101.     0.78901    3.10(4)      562.      3.057     3.101
  38112.     0.78925    3.09(4)      572.      3.058     3.106
  38123.     0.78949    3.09(4)      558.      3.058     3.115
  38135.     0.78972    3.10(4)      562.      3.058     3.126
  38146.     0.78996    3.13(4)      550.      3.059     3.138
  38158.     0.79020    3.09(4)      563.      3.059     3.150
  38169.     0.79044    3.11(4)      557.      3.059     3.154
  38181.     0.79067    3.10(4)      573.      3.059     3.151
  38192.     0.79091    3.15(4)      561.      3.060     3.142
  38204.     0.79115    3.12(4)      562.      3.060     3.130
  38215.     0.79138    3.16(4)      552.      3.060     3.121
  38226.     0.79162    3.11(4)      561.      3.060     3.118
  38238.     0.79186    3.12(4)      566.      3.061     3.123
  38249.     0.79210    3.17(4)      544.      3.061     3.136
  38261.     0.79234    3.14(4)      570.      3.061     3.151
  38272.     0.79257    3.18(4)      554.      3.062     3.160
  38284.     0.79281    3.18(4)      556.      3.062     3.160
  38295.     0.79305    3.22(4)      550.      3.062     3.163
  38307.     0.79329    3.19(4)      558.      3.062     3.182
  38318.     0.79352    3.27(4)      554.      3.063     3.228
  38330.     0.79376    3.26(4)      550.      3.063     3.308
  38341.     0.79400    3.36(4)      516.      3.063     3.384
  38353.     0.79424    3.36(4)      532.      3.063     3.401
  38364.     0.79448    3.38(4)      532.      3.064     3.360
  38376.     0.79472    3.20(4)      570.      3.064     3.299
  38387.     0.79495    3.24(4)      562.      3.064     3.246
  38399.     0.79519    3.19(4)      570.      3.064     3.211
  38410.     0.79543    3.14(4)      586.      3.065     3.194
  38422.     0.79567    3.16(4)      585.      3.065     3.193
  38433.     0.79591    3.19(4)      564.      3.065     3.195
  38445.     0.79615    3.20(4)      565.      3.065     3.190
  38456.     0.79639    3.17(4)      570.      3.066     3.183
  38468.     0.79663    3.15(4)      586.      3.066     3.184
  38480.     0.79686    3.20(4)      568.      3.066     3.195
  38491.     0.79710    3.19(4)      573.      3.066     3.205
  38503.     0.79734    3.20(4)      569.      3.066     3.204
  38514.     0.79758    3.19(4)      572.      3.067     3.188
  38526.     0.79782    3.18(4)      575.      3.067     3.168
  38537.     0.79806    3.17(4)      577.      3.067     3.151
  38549.     0.79830    3.09(4)      596.      3.067     3.138
  38560.     0.79854    3.16(4)      584.      3.068     3.128
  38572.     0.79878    3.14(4)      596.      3.068     3.117
  38584.     0.79902    3.10(4)      597.      3.068     3.108
  38595.     0.79926    3.10(4)      602.      3.068     3.100
  38607.     0.79950    3.14(4)      587.      3.069     3.095
  38618.     0.79974    3.09(4)      607.      3.069     3.092
  38630.     0.79998    3.13(4)      590.      3.069     3.091
  38641.     0.80022    3.18(4)      587.      3.069     3.093
  38653.     0.80046    3.18(4)      589.      3.070     3.097
  38665.     0.80070    3.07(4)      608.      3.070     3.106
  38676.     0.80094    3.08(4)      613.      3.070     3.121
  38688.     0.80118    3.04(4)      622.      3.070     3.137
  38699.     0.80142    3.13(4)      603.      3.070     3.144
  38711.     0.80166    3.10(4)      604.      3.071     3.143
  38723.     0.80190    3.06(4)      621.      3.071     3.136
  38734.     0.80214    3.07(4)      613.      3.071     3.129
  38746.     0.80238    3.12(4)      605.      3.071     3.125
  38758.     0.80262    3.05(4)      630.      3.072     3.122
  38769.     0.80286    3.13(4)      605.      3.072     3.119
  38781.     0.80311    3.07(4)      630.      3.072     3.116
  38792.     0.80335    3.11(4)      626.      3.072     3.113
  38804.     0.80359    3.13(4)      615.      3.072     3.111
  38816.     0.80383    3.14(4)      603.      3.073     3.110
  38827.     0.80407    3.16(4)      605.      3.073     3.112
  38839.     0.80431    3.05(4)      636.      3.073     3.119
  38851.     0.80455    3.05(4)      643.      3.073     3.136
  38862.     0.80479    3.10(4)      634.      3.074     3.162
  38874.     0.80503    3.17(4)      617.      3.074     3.186
  38886.     0.80528    3.25(4)      588.      3.074     3.196
  38897.     0.80552    3.17(4)      615.      3.074     3.193
  38909.     0.80576    3.14(4)      614.      3.074     3.181
  38921.     0.80600    3.16(4)      612.      3.075     3.164
  38932.     0.80624    3.15(4)      611.      3.075     3.149
  38944.     0.80649    3.16(4)      617.      3.075     3.142
  38956.     0.80673    3.18(4)      608.      3.075     3.140
  38967.     0.80697    3.15(4)      623.      3.075     3.139
  38979.     0.80721    3.10(4)      623.      3.076     3.135
  38991.     0.80745    3.16(4)      612.      3.076     3.131
  39002.     0.80770    3.18(4)      618.      3.076     3.127
  39014.     0.80794    3.15(4)      623.      3.076     3.126
  39026.     0.80818    3.06(4)      649.      3.076     3.129
  39038.     0.80842    3.13(4)      634.      3.077     3.132
  39049.     0.80867    3.06(4)      639.      3.077     3.131
  39061.     0.80891    3.06(4)      645.      3.077     3.126
  39073.     0.80915    3.07(4)      651.      3.077     3.121
  39084.     0.80939    3.09(4)      649.      3.077     3.120
  39096.     0.80964    3.11(4)      646.      3.078     3.125
  39108.     0.80988    3.08(4)      646.      3.078     3.134
  39120.     0.81012    3.13(4)      639.      3.078     3.144
  39131.     0.81037    3.13(4)      641.      3.078     3.153
  39143.     0.81061    3.13(4)      642.      3.078     3.165
  39155.     0.81085    3.19(4)      635.      3.079     3.183
  39167.     0.81110    3.19(4)      622.      3.079     3.200
  39178.     0.81134    3.16(4)      638.      3.079     3.210
  39190.     0.81158    3.23(4)      618.      3.079     3.213
  39202.     0.81183    3.28(4)      610.      3.079     3.225
  39214.     0.81207    3.23(4)      627.      3.080     3.265
  39225.     0.81231    3.40(4)      595.      3.080     3.344
  39237.     0.81256    3.50(4)      580.      3.080     3.433
  39249.     0.81280    3.56(4)      561.      3.080     3.474
  39261.     0.81305    3.38(4)      601.      3.080     3.443
  39272.     0.81329    3.37(4)      602.      3.080     3.374
  39284.     0.81353    3.35(4)      603.      3.081     3.311
  39296.     0.81378    3.24(4)      624.      3.081     3.269
  39308.     0.81402    3.34(4)      605.      3.081     3.247
  39320.     0.81427    3.30(4)      619.      3.081     3.229
  39331.     0.81451    3.28(4)      618.      3.081     3.207
  39343.     0.81475    3.19(4)      649.      3.082     3.183
  39355.     0.81500    3.18(4)      649.      3.082     3.163
  39367.     0.81524    3.17(4)      648.      3.082     3.148
  39379.     0.81549    3.20(4)      642.      3.082     3.138
  39390.     0.81573    3.09(4)      672.      3.082     3.135
  39402.     0.81598    3.13(4)      656.      3.083     3.135
  39414.     0.81622    3.14(4)      660.      3.083     3.136
  39426.     0.81647    3.16(4)      649.      3.083     3.138
  39438.     0.81671    3.19(4)      646.      3.083     3.141
  39450.     0.81696    3.10(4)      672.      3.083     3.144
  39461.     0.81720    3.11(4)      675.      3.083     3.140
  39473.     0.81745    3.07(4)      683.      3.084     3.132
  39485.     0.81769    3.08(4)      677.      3.084     3.122
  39497.     0.81794    3.10(4)      674.      3.084     3.115
  39509.     0.81818    3.06(4)      686.      3.084     3.110
  39521.     0.81843    3.05(4)      686.      3.084     3.107
  39532.     0.81867    3.05(4)      690.      3.084     3.107
  39544.     0.81892    3.03(4)      696.      3.085     3.108
  39556.     0.81917    3.05(4)      687.      3.085     3.113
  39568.     0.81941    3.07(4)      685.      3.085     3.120
  39580.     0.81966    3.08(4)      695.      3.085     3.127
  39592.     0.81990    3.09(4)      683.      3.085     3.132
  39604.     0.82015    3.12(4)      673.      3.086     3.137
  39616.     0.82040    3.07(4)      688.      3.086     3.137
  39627.     0.82064    3.06(4)      686.      3.086     3.133
  39639.     0.82089    3.10(4)      685.      3.086     3.128
  39651.     0.82113    3.09(4)      684.      3.086     3.126
  39663.     0.82138    3.08(4)      693.      3.086     3.127
  39675.     0.82163    3.06(4)      698.      3.087     3.133
  39687.     0.82187    3.18(4)      668.      3.087     3.150
  39699.     0.82212    3.07(4)      699.      3.087     3.183
  39711.     0.82237    3.08(4)      688.      3.087     3.229
  39723.     0.82261    3.10(4)      699.      3.087     3.266
  39735.     0.82286    3.14(4)      677.      3.087     3.276
  39746.     0.82311    3.08(4)      698.      3.088     3.260
  39758.     0.82336    3.13(4)      680.      3.088     3.237
  39770.     0.82360    3.11(4)      701.      3.088     3.223
  39782.     0.82385    3.11(4)      687.      3.088     3.223
  39794.     0.82410    3.08(4)      708.      3.088     3.233
  39806.     0.82434    3.20(4)      677.      3.088     3.244
  39818.     0.82459    3.23(4)      660.      3.089     3.253
  39830.     0.82484    3.22(4)      665.      3.089     3.262
  39842.     0.82509    3.24(4)      665.      3.089     3.265
  39854.     0.82533    3.34(4)      634.      3.089     3.261
  39866.     0.82558    3.33(4)      622.      3.089     3.246
  39878.     0.82583    3.34(4)      615.      3.089     3.224
  39890.     0.82608    3.30(4)      622.      3.090     3.204
  39902.     0.82632    3.28(4)      620.      3.090     3.187
  39914.     0.82657    3.27(4)      613.      3.090     3.170
  39926.     0.82682    3.35(4)      592.      3.090     3.153
  39938.     0.82707    3.36(4)      587.      3.090     3.140
  39950.     0.82732    3.31(4)      585.      3.090     3.131
  39962.     0.82757    3.33(4)      571.      3.090     3.125
  39974.     0.82781    3.28(4)      549.      3.091     3.121
  39986.     0.82806    3.18(4)      551.      3.091     3.119
  39998.     0.82831    3.14(4)      540.      3.091     3.119
  40010.     0.82856    3.08(4)      547.      3.091     3.121
  40022.     0.82881    3.04(4)      543.      3.091     3.126
  40034.     0.82906    3.09(4)      522.      3.091     3.134
  40046.     0.82930    3.12(4)      507.      3.092     3.142
  40058.     0.82955    3.09(4)      519.      3.092     3.153
  40070.     0.82980    3.13(4)      514.      3.092     3.171
  40082.     0.83005    3.15(4)      506.      3.092     3.196
  40094.     0.83030    3.21(4)      497.      3.092     3.230
  40106.     0.83055    3.21(5)      493.      3.092     3.279
  40118.     0.83080    3.26(5)      486.      3.092     3.340
  40130.     0.83105    3.35(5)      474.      3.093     3.398
  40142.     0.83130    3.28(5)      491.      3.093     3.423
  40154.     0.83155    3.42(5)      463.      3.093     3.425
  40166.     0.83180    3.40(5)      472.      3.093     3.427
  40178.     0.83205    3.45(5)      463.      3.093     3.436
  40190.     0.83230    3.44(5)      464.      3.093     3.428
  40202.     0.83255    3.38(5)      468.      3.094     3.389
  40214.     0.83280    3.38(5)      473.      3.094     3.346
  40226.     0.83305    3.30(5)      491.      3.094     3.317
  40238.     0.83330    3.34(5)      483.      3.094     3.305
  40250.     0.83355    3.33(5)      489.      3.094     3.298
  40262.     0.83380    3.28(5)      493.      3.094     3.289
  40275.     0.83405    3.27(4)      495.      3.094     3.269
  40287.     0.83430    3.20(4)      515.      3.095     3.242
  40299.     0.83455    3.14(4)      516.      3.095     3.216
  40311.     0.83480    3.18(4)      523.      3.095     3.194
  40323.     0.83505    3.20(4)      510.      3.095     3.182
  40335.     0.83530    3.09(4)      543.      3.095     3.177
  40347.     0.83555    3.05(4)      549.      3.095     3.172
  40359.     0.83580    3.13(4)      535.      3.096     3.163
  40371.     0.83605    3.04(4)      566.      3.096     3.151
  40383.     0.83630    3.08(4)      553.      3.096     3.140
  40396.     0.83655    3.06(4)      553.      3.096     3.131
  40408.     0.83680    3.06(4)      565.      3.096     3.125
  40420.     0.83705    3.02(4)      572.      3.096     3.121
  40432.     0.83731    3.09(4)      564.      3.096     3.119
  40444.     0.83756    3.07(4)      560.      3.097     3.118
  40456.     0.83781    3.09(4)      557.      3.097     3.119
  40468.     0.83806    3.01(4)      581.      3.097     3.123
  40480.     0.83831    3.00(4)      584.      3.097     3.130
  40493.     0.83856    3.04(4)      592.      3.097     3.142
  40505.     0.83881    3.15(4)      576.      3.097     3.154
  40517.     0.83907    3.16(4)      585.      3.097     3.158
  40529.     0.83932    3.10(4)      612.      3.098     3.159
  40541.     0.83957    3.15(4)      622.      3.098     3.156
  40553.     0.83982    3.15(4)      626.      3.098     3.152
  40566.     0.84007    3.14(4)      641.      3.098     3.152
  40578.     0.84033    3.16(4)      650.      3.098     3.159
  40590.     0.84058    3.23(4)      646.      3.098     3.174
  40602.     0.84083    3.22(4)      654.      3.098     3.183
  40614.     0.84108    3.20(4)      686.      3.099     3.177
  40626.     0.84133    3.14(4)      699.      3.099     3.165
  40639.     0.84159    3.12(4)      729.      3.099     3.154
  40651.     0.84184    3.16(4)      722.      3.099     3.147
  40663.     0.84209    3.19(4)      718.      3.099     3.144
  40675.     0.84234    3.16(4)      732.      3.099     3.142
  40687.     0.84260    3.13(4)      745.      3.100     3.141
  40700.     0.84285    3.19(4)      722.      3.100     3.144
  40712.     0.84310    3.17(4)      724.      3.100     3.152
  40724.     0.84336    3.26(4)      707.      3.100     3.161
  40736.     0.84361    3.23(4)      704.      3.100     3.171
  40748.     0.84386    3.19(4)      722.      3.100     3.181
  40761.     0.84412    3.23(4)      721.      3.100     3.187
  40773.     0.84437    3.24(4)      722.      3.101     3.189
  40785.     0.84462    3.22(4)      733.      3.101     3.192
  40797.     0.84488    3.27(4)      714.      3.101     3.206
  40810.     0.84513    3.21(4)      722.      3.101     3.229
  40822.     0.84538    3.21(4)      727.      3.101     3.249
  40834.     0.84564    3.32(4)      697.      3.101     3.252
  40846.     0.84589    3.22(4)      729.      3.101     3.235
  40859.     0.84614    3.24(4)      720.      3.102     3.211
  40871.     0.84640    3.20(4)      729.      3.102     3.192
  40883.     0.84665    3.15(4)      744.      3.102     3.181
  40895.     0.84691    3.24(4)      716.      3.102     3.179
  40908.     0.84716    3.17(4)      741.      3.102     3.187
  40920.     0.84741    3.21(4)      732.      3.102     3.203
  40932.     0.84767    3.15(4)      750.      3.102     3.221
  40944.     0.84792    3.26(4)      718.      3.103     3.246
  40957.     0.84818    3.32(4)      707.      3.103     3.289
  40969.     0.84843    3.35(4)      708.      3.103     3.328
  40981.     0.84869    3.33(4)      699.      3.103     3.344
  40994.     0.84894    3.36(4)      698.      3.103     3.350
  41006.     0.84920    3.29(4)      722.      3.103     3.350
  41018.     0.84945    3.30(4)      715.      3.103     3.351
  41031.     0.84971    3.33(4)      705.      3.104     3.349
  41043.     0.84996    3.25(4)      729.      3.104     3.340
  41055.     0.85022    3.37(4)      693.      3.104     3.325
  41067.     0.85047    3.35(4)      698.      3.104     3.309
  41080.     0.85073    3.32(4)      708.      3.104     3.300
  41092.     0.85098    3.29(4)      714.      3.104     3.298
  41104.     0.85124    3.35(4)      711.      3.104     3.314
  41117.     0.85149    3.33(4)      716.      3.105     3.360
  41129.     0.85175    3.42(4)      690.      3.105     3.406
  41141.     0.85200    3.36(4)      709.      3.105     3.402
  41154.     0.85226    3.43(4)      686.      3.105     3.368
  41166.     0.85251    3.35(4)      704.      3.105     3.344
  41178.     0.85277    3.27(4)      728.      3.105     3.341
  41191.     0.85303    3.42(4)      684.      3.105     3.339
  41203.     0.85328    3.42(4)      699.      3.106     3.318
  41216.     0.85354    3.35(4)      710.      3.106     3.291
  41228.     0.85379    3.35(4)      711.      3.106     3.270
  41240.     0.85405    3.26(4)      734.      3.106     3.257
  41253.     0.85431    3.31(4)      722.      3.106     3.259
  41265.     0.85456    3.29(4)      731.      3.106     3.279
  41277.     0.85482    3.34(4)      707.      3.106     3.310
  41290.     0.85508    3.28(4)      725.      3.107     3.329
  41302.     0.85533    3.25(4)      736.      3.107     3.324
  41315.     0.85559    3.28(4)      720.      3.107     3.300
  41327.     0.85585    3.30(4)      716.      3.107     3.270
  41339.     0.85610    3.20(4)      756.      3.107     3.244
  41352.     0.85636    3.16(4)      761.      3.107     3.227
  41364.     0.85662    3.18(4)      749.      3.108     3.220
  41377.     0.85687    3.22(4)      740.      3.108     3.220
  41389.     0.85713    3.24(4)      730.      3.108     3.225
  41401.     0.85739    3.24(4)      732.      3.108     3.227
  41414.     0.85765    3.24(4)      738.      3.108     3.224
  41426.     0.85790    3.22(4)      747.      3.108     3.223
  41439.     0.85816    3.25(4)      738.      3.108     3.233
  41451.     0.85842    3.33(4)      720.      3.109     3.265
  41464.     0.85867    3.48(4)      692.      3.109     3.328
  41476.     0.85893    3.48(4)      690.      3.109     3.419
  41488.     0.85919    3.58(4)      661.      3.109     3.491
  41501.     0.85945    3.61(4)      669.      3.109     3.511
  41513.     0.85971    3.65(4)      656.      3.109     3.498
  41526.     0.85996    3.68(4)      648.      3.109     3.478
  41538.     0.86022    3.57(4)      679.      3.110     3.454
  41551.     0.86048    3.58(4)      665.      3.110     3.435
  41563.     0.86074    3.48(4)      699.      3.110     3.434
  41576.     0.86100    3.49(4)      684.      3.110     3.447
  41588.     0.86125    3.52(4)      680.      3.110     3.481
  41601.     0.86151    3.55(4)      680.      3.110     3.548
  41613.     0.86177    3.61(4)      667.      3.111     3.643
  41626.     0.86203    3.67(4)      653.      3.111     3.727
  41638.     0.86229    3.65(4)      655.      3.111     3.737
  41651.     0.86255    3.67(4)      649.      3.111     3.696
  41663.     0.86281    3.62(4)      657.      3.111     3.652
  41676.     0.86307    3.52(4)      679.      3.111     3.629
  41688.     0.86332    3.48(4)      696.      3.111     3.604
  41701.     0.86358    3.45(4)      696.      3.112     3.538
  41713.     0.86384    3.43(4)      702.      3.112     3.462
  41726.     0.86410    3.44(4)      691.      3.112     3.405
  41738.     0.86436    3.39(4)      708.      3.112     3.366
  41751.     0.86462    3.31(4)      732.      3.112     3.329
  41763.     0.86488    3.30(4)      726.      3.112     3.295
  41776.     0.86514    3.33(4)      727.      3.113     3.271
  41788.     0.86540    3.28(4)      734.      3.113     3.260
  41801.     0.86566    3.18(4)      757.      3.113     3.248
  41813.     0.86592    3.25(4)      746.      3.113     3.231
  41826.     0.86618    3.22(4)      756.      3.113     3.217
  41838.     0.86644    3.23(4)      736.      3.113     3.209
  41851.     0.86670    3.27(4)      732.      3.113     3.201
  41863.     0.86696    3.22(4)      748.      3.114     3.190
  41876.     0.86722    3.17(4)      755.      3.114     3.177
  41889.     0.86748    3.16(4)      764.      3.114     3.166
  41901.     0.86774    3.17(4)      770.      3.114     3.159
  41914.     0.86800    3.17(4)      771.      3.114     3.154
  41926.     0.86826    3.23(4)      748.      3.114     3.153
  41939.     0.86852    3.17(4)      772.      3.115     3.156
  41951.     0.86878    3.21(4)      750.      3.115     3.163
  41964.     0.86904    3.20(4)      749.      3.115     3.171
  41977.     0.86930    3.16(4)      770.      3.115     3.176
  41989.     0.86956    3.23(4)      757.      3.115     3.177
  42002.     0.86982    3.22(4)      763.      3.115     3.177
  42014.     0.87009    3.24(4)      762.      3.116     3.179
  42027.     0.87035    3.26(4)      745.      3.116     3.187
  42040.     0.87061    3.32(4)      726.      3.116     3.203
  42052.     0.87087    3.32(4)      735.      3.116     3.226
  42065.     0.87113    3.40(4)      706.      3.116     3.244
  42077.     0.87139    3.50(4)      683.      3.116     3.250
  42090.     0.87165    3.53(4)      666.      3.117     3.241
  42103.     0.87191    3.55(4)      646.      3.117     3.227
  42115.     0.87218    3.50(4)      655.      3.117     3.218
  42128.     0.87244    3.40(4)      681.      3.117     3.220
  42141.     0.87270    3.45(4)      688.      3.117     3.238
  42153.     0.87296    3.35(4)      719.      3.117     3.287
  42166.     0.87322    3.40(4)      701.      3.118     3.379
  42179.     0.87349    3.58(4)      669.      3.118     3.504
  42191.     0.87375    3.50(4)      683.      3.118     3.582
  42204.     0.87401    3.48(4)      707.      3.118     3.580
  42217.     0.87427    3.43(4)      707.      3.118     3.534
  42229.     0.87453    3.41(4)      716.      3.118     3.482
  42242.     0.87480    3.36(4)      721.      3.119     3.426
  42255.     0.87506    3.33(4)      741.      3.119     3.364
  42267.     0.87532    3.32(4)      731.      3.119     3.307
  42280.     0.87558    3.26(4)      750.      3.119     3.263
  42293.     0.87585    3.26(4)      752.      3.119     3.231
  42305.     0.87611    3.24(4)      752.      3.119     3.210
  42318.     0.87637    3.21(4)      761.      3.120     3.196
  42331.     0.87664    3.24(4)      749.      3.120     3.188
  42343.     0.87690    3.29(4)      736.      3.120     3.185
  42356.     0.87716    3.32(4)      726.      3.120     3.187
  42369.     0.87743    3.31(4)      744.      3.120     3.192
  42381.     0.87769    3.36(4)      726.      3.120     3.197
  42394.     0.87795    3.36(4)      722.      3.121     3.203
  42407.     0.87822    3.36(4)      725.      3.121     3.210
  42420.     0.87848    3.35(4)      732.      3.121     3.217
  42432.     0.87874    3.37(4)      725.      3.121     3.222
  42445.     0.87901    3.30(4)      745.      3.121     3.222
  42458.     0.87927    3.32(4)      738.      3.121     3.214
  42471.     0.87953    3.23(4)      771.      3.122     3.204
  42483.     0.87980    3.26(4)      758.      3.122     3.198
  42496.     0.88006    3.23(4)      770.      3.122     3.201
  42509.     0.88033    3.16(4)      785.      3.122     3.213
  42522.     0.88059    3.19(4)      779.      3.122     3.228
  42534.     0.88085    3.24(4)      774.      3.123     3.236
  42547.     0.88112    3.29(4)      747.      3.123     3.246
  42560.     0.88138    3.30(4)      741.      3.123     3.272
  42573.     0.88165    3.22(4)      777.      3.123     3.319
  42585.     0.88191    3.28(4)      755.      3.123     3.368
  42598.     0.88218    3.34(4)      739.      3.123     3.391
  42611.     0.88244    3.21(4)      764.      3.124     3.390
  42624.     0.88271    3.21(4)      771.      3.124     3.375
  42637.     0.88297    3.35(4)      739.      3.124     3.345
  42649.     0.88324    3.32(4)      744.      3.124     3.314
  42662.     0.88350    3.26(4)      763.      3.124     3.292
  42675.     0.88377    3.26(4)      768.      3.125     3.285
  42688.     0.88403    3.20(4)      785.      3.125     3.291
  42700.     0.88430    3.24(4)      765.      3.125     3.297
  42713.     0.88456    3.24(4)      773.      3.125     3.296
  42726.     0.88483    3.23(4)      777.      3.125     3.297
  42739.     0.88509    3.29(4)      759.      3.125     3.311
  42752.     0.88536    3.39(4)      729.      3.126     3.349
  42765.     0.88562    3.41(4)      724.      3.126     3.398
  42777.     0.88589    3.37(4)      744.      3.126     3.435
  42790.     0.88616    3.51(4)      705.      3.126     3.463
  42803.     0.88642    3.54(4)      701.      3.126     3.490
  42816.     0.88669    3.53(4)      699.      3.127     3.528
  42829.     0.88695    3.57(4)      698.      3.127     3.604
  42842.     0.88722    3.69(4)      670.      3.127     3.724
  42854.     0.88749    3.89(4)      628.      3.127     3.825
  42867.     0.88775    3.83(4)      638.      3.127     3.812
  42880.     0.88802    3.84(4)      642.      3.128     3.744
  42893.     0.88829    3.69(4)      671.      3.128     3.696
  42906.     0.88855    3.58(4)      696.      3.128     3.711
  42919.     0.88882    3.61(4)      690.      3.128     3.787
  42932.     0.88908    3.66(4)      669.      3.128     3.833
  42945.     0.88935    3.64(4)      678.      3.129     3.772
  42957.     0.88962    3.56(4)      703.      3.129     3.648
  42970.     0.88989    3.40(4)      725.      3.129     3.526
  42983.     0.89015    3.35(4)      750.      3.129     3.429
  42996.     0.89042    3.34(4)      745.      3.129     3.357
  43009.     0.89069    3.24(4)      783.      3.130     3.307
  43022.     0.89095    3.31(4)      746.      3.130     3.273
  43035.     0.89122    3.26(4)      762.      3.130     3.252
  43048.     0.89149    3.17(4)      787.      3.130     3.241
  43061.     0.89176    3.22(4)      770.      3.130     3.241
  43074.     0.89202    3.25(4)      766.      3.131     3.254
  43086.     0.89229    3.26(4)      761.      3.131     3.287
  43099.     0.89256    3.32(4)      754.      3.131     3.347
  43112.     0.89283    3.41(4)      733.      3.131     3.442
  43125.     0.89310    3.47(4)      720.      3.131     3.550
  43138.     0.89336    3.51(4)      713.      3.132     3.613
  43151.     0.89363    3.52(4)      703.      3.132     3.614
  43164.     0.89390    3.52(4)      713.      3.132     3.599
  43177.     0.89417    3.59(4)      695.      3.132     3.605
  43190.     0.89444    3.61(4)      694.      3.132     3.632
  43203.     0.89470    3.66(4)      675.      3.133     3.638
  43216.     0.89497    3.61(4)      690.      3.133     3.614
  43229.     0.89524    3.61(4)      687.      3.133     3.582
  43242.     0.89551    3.59(4)      688.      3.133     3.556
  43255.     0.89578    3.58(4)      695.      3.134     3.515
  43268.     0.89605    3.45(4)      732.      3.134     3.459
  43281.     0.89632    3.37(4)      737.      3.134     3.405
  43294.     0.89659    3.47(4)      720.      3.134     3.355
  43307.     0.89685    3.39(4)      732.      3.134     3.311
  43320.     0.89712    3.41(4)      732.      3.135     3.280
  43333.     0.89739    3.34(4)      752.      3.135     3.265
  43346.     0.89766    3.36(4)      747.      3.135     3.265
  43359.     0.89793    3.35(4)      744.      3.135     3.271
  43372.     0.89820    3.33(4)      755.      3.135     3.265
  43385.     0.89847    3.26(4)      768.      3.136     3.246
  43398.     0.89874    3.26(4)      764.      3.136     3.225
  43411.     0.89901    3.26(4)      771.      3.136     3.207
  43424.     0.89928    3.22(4)      780.      3.136     3.194
  43437.     0.89955    3.18(4)      801.      3.137     3.185
  43450.     0.89982    3.16(4)      793.      3.137     3.179
  43463.     0.90009    3.25(4)      767.      3.137     3.177
  43476.     0.90036    3.18(4)      785.      3.137     3.176
  43489.     0.90063    3.15(4)      790.      3.137     3.174
  43502.     0.90090    3.19(4)      782.      3.138     3.170
  43515.     0.90117    3.21(4)      777.      3.138     3.166
  43528.     0.90144    3.13(4)      803.      3.138     3.163
  43541.     0.90171    3.120(35)    813.      3.1384    3.1612
  43554.     0.90198    3.12(4)      799.      3.139     3.161
  43567.     0.90225    3.13(4)      800.      3.139     3.161
  43580.     0.90252    3.12(4)      805.      3.139     3.165
  43593.     0.90279    3.19(4)      779.      3.139     3.171
  43607.     0.90306    3.13(4)      807.      3.140     3.177
  43620.     0.90334    3.16(4)      797.      3.140     3.178
  43633.     0.90361    3.13(4)      810.      3.140     3.176
  43646.     0.90388    3.125(35)    817.      3.1403    3.1744
  43659.     0.90415    3.15(4)      800.      3.141     3.175
  43672.     0.90442    3.13(4)      800.      3.141     3.180
  43685.     0.90469    3.18(4)      790.      3.141     3.185
  43698.     0.90496    3.15(4)      801.      3.141     3.186
  43711.     0.90523    3.10(4)      805.      3.141     3.185
  43724.     0.90551    3.122(35)    813.      3.1417    3.1840
  43738.     0.90578    3.17(4)      789.      3.142     3.188
  43751.     0.90605    3.20(4)      786.      3.142     3.198
  43764.     0.90632    3.22(4)      781.      3.142     3.218
  43777.     0.90659    3.18(4)      787.      3.143     3.241
  43790.     0.90687    3.15(4)      801.      3.143     3.257
  43803.     0.90714    3.17(4)      793.      3.143     3.265
  43816.     0.90741    3.19(4)      789.      3.143     3.264
  43829.     0.90768    3.18(4)      803.      3.144     3.256
  43843.     0.90795    3.22(4)      788.      3.144     3.249
  43856.     0.90823    3.22(4)      782.      3.144     3.252
  43869.     0.90850    3.19(4)      789.      3.144     3.266
  43882.     0.90877    3.29(4)      761.      3.145     3.280
  43895.     0.90904    3.20(4)      790.      3.145     3.284
  43908.     0.90932    3.22(4)      784.      3.145     3.286
  43922.     0.90959    3.22(4)      785.      3.145     3.300
  43935.     0.90986    3.24(4)      772.      3.146     3.323
  43948.     0.91014    3.24(4)      779.      3.146     3.337
  43961.     0.91041    3.24(4)      784.      3.146     3.336
  43974.     0.91068    3.23(4)      788.      3.146     3.324
  43988.     0.91096    3.16(4)      805.      3.147     3.312
  44001.     0.91123    3.24(4)      775.      3.147     3.305
  44014.     0.91150    3.26(4)      780.      3.147     3.313
  44027.     0.91178    3.26(4)      785.      3.147     3.330
  44040.     0.91205    3.27(4)      779.      3.148     3.344
  44054.     0.91232    3.37(4)      742.      3.148     3.356
  44067.     0.91260    3.34(4)      758.      3.148     3.381
  44080.     0.91287    3.34(4)      763.      3.148     3.416
  44093.     0.91314    3.35(4)      762.      3.149     3.459
  44106.     0.91342    3.35(4)      758.      3.149     3.505
  44120.     0.91369    3.43(4)      741.      3.149     3.545
  44133.     0.91397    3.52(4)      726.      3.150     3.589
  44146.     0.91424    3.61(4)      706.      3.150     3.664
  44159.     0.91452    3.66(4)      686.      3.150     3.793
  44173.     0.91479    3.83(4)      653.      3.150     3.929
  44186.     0.91506    3.88(4)      654.      3.151     3.992
  44199.     0.91534    3.86(4)      660.      3.151     3.980
  44212.     0.91561    3.73(4)      680.      3.151     3.913
  44226.     0.91589    3.65(4)      701.      3.151     3.785
  44239.     0.91616    3.52(4)      723.      3.152     3.647
  44252.     0.91644    3.44(4)      743.      3.152     3.535
  44265.     0.91671    3.34(4)      777.      3.152     3.457
  44279.     0.91699    3.38(4)      764.      3.152     3.416
  44292.     0.91726    3.48(4)      742.      3.153     3.412
  44305.     0.91754    3.49(4)      725.      3.153     3.433
  44319.     0.91781    3.53(4)      717.      3.153     3.451
  44332.     0.91809    3.46(4)      735.      3.154     3.467
  44345.     0.91836    3.50(4)      732.      3.154     3.478
  44359.     0.91864    3.45(4)      742.      3.154     3.461
  44372.     0.91892    3.44(4)      746.      3.154     3.428
  44385.     0.91919    3.48(4)      734.      3.155     3.402
  44398.     0.91947    3.38(4)      756.      3.155     3.377
  44412.     0.91974    3.41(4)      749.      3.155     3.350
  44425.     0.92002    3.40(4)      760.      3.156     3.325
  44438.     0.92030    3.40(4)      750.      3.156     3.316
  44452.     0.92057    3.35(4)      765.      3.156     3.331
  44465.     0.92085    3.45(4)      739.      3.156     3.377
  44478.     0.92112    3.45(4)      743.      3.157     3.427
  44492.     0.92140    3.41(4)      752.      3.157     3.435
  44505.     0.92168    3.40(4)      757.      3.157     3.402
  44518.     0.92195    3.39(4)      760.      3.158     3.357
  44532.     0.92223    3.33(4)      775.      3.158     3.316
  44545.     0.92251    3.32(4)      777.      3.158     3.284
  44559.     0.92278    3.28(4)      779.      3.158     3.263
  44572.     0.92306    3.30(4)      782.      3.159     3.255
  44585.     0.92334    3.29(4)      786.      3.159     3.261
  44599.     0.92361    3.33(4)      769.      3.159     3.272
  44612.     0.92389    3.31(4)      785.      3.160     3.277
  44625.     0.92417    3.33(4)      776.      3.160     3.270
  44639.     0.92445    3.29(4)      787.      3.160     3.256
  44652.     0.92472    3.25(4)      794.      3.160     3.244
  44666.     0.92500    3.31(4)      777.      3.161     3.239
  44679.     0.92528    3.29(4)      776.      3.161     3.241
  44692.     0.92556    3.23(4)      796.      3.161     3.246
  44706.     0.92583    3.21(4)      802.      3.162     3.252
  44719.     0.92611    3.22(4)      806.      3.162     3.257
  44733.     0.92639    3.22(4)      802.      3.162     3.256
  44746.     0.92667    3.26(4)      793.      3.163     3.250
  44759.     0.92695    3.21(4)      811.      3.163     3.241
  44773.     0.92722    3.21(4)      809.      3.163     3.229
  44786.     0.92750    3.23(4)      800.      3.164     3.217
  44800.     0.92778    3.19(4)      803.      3.164     3.206
  44813.     0.92806    3.188(35)    816.      3.1641    3.1976
  44827.     0.92834    3.173(35)    815.      3.1645    3.1919
  44840.     0.92862    3.26(4)      784.      3.165     3.188
  44854.     0.92889    3.166(35)    822.      3.1651    3.1855
  44867.     0.92917    3.199(35)    818.      3.1654    3.1843
  44880.     0.92945    3.182(35)    819.      3.1657    3.1842
  44894.     0.92973    3.163(35)    824.      3.1660    3.1851
  44907.     0.93001    3.177(35)    820.      3.1663    3.1866
  44921.     0.93029    3.145(35)    837.      3.1666    3.1884
  44934.     0.93057    3.173(35)    815.      3.1670    3.1915
  44948.     0.93085    3.189(35)    814.      3.1673    3.1975
  44961.     0.93113    3.22(4)      795.      3.168     3.209
  44975.     0.93141    3.22(4)      810.      3.168     3.228
  44988.     0.93169    3.30(4)      783.      3.168     3.255
  45002.     0.93197    3.27(4)      782.      3.169     3.278
  45015.     0.93224    3.28(4)      784.      3.169     3.289
  45029.     0.93252    3.30(4)      785.      3.169     3.295
  45042.     0.93280    3.32(4)      785.      3.170     3.302
  45056.     0.93308    3.30(4)      783.      3.170     3.303
  45069.     0.93336    3.34(4)      782.      3.170     3.293
  45083.     0.93364    3.26(4)      795.      3.171     3.277
  45096.     0.93392    3.25(4)      802.      3.171     3.262
  45110.     0.93420    3.24(4)      805.      3.171     3.257
  45123.     0.93448    3.25(4)      801.      3.171     3.265
  45137.     0.93477    3.27(4)      797.      3.172     3.285
  45151.     0.93505    3.30(4)      789.      3.172     3.303
  45164.     0.93533    3.30(4)      794.      3.172     3.317
  45178.     0.93561    3.34(4)      777.      3.173     3.332
  45191.     0.93589    3.35(4)      774.      3.173     3.329
  45205.     0.93617    3.32(4)      785.      3.173     3.309
  45218.     0.93645    3.33(4)      779.      3.174     3.287
  45232.     0.93673    3.27(4)      800.      3.174     3.272
  45245.     0.93701    3.30(4)      788.      3.175     3.261
  45259.     0.93729    3.27(4)      794.      3.175     3.248
  45273.     0.93757    3.29(4)      788.      3.175     3.237
  45286.     0.93786    3.27(4)      791.      3.176     3.230
  45300.     0.93814    3.26(4)      797.      3.176     3.227
  45313.     0.93842    3.25(4)      802.      3.176     3.229
  45327.     0.93870    3.26(4)      801.      3.177     3.237
  45341.     0.93898    3.31(4)      793.      3.177     3.250
  45354.     0.93926    3.30(4)      796.      3.177     3.267
  45368.     0.93955    3.37(4)      779.      3.178     3.275
  45381.     0.93983    3.31(4)      798.      3.178     3.265
  45395.     0.94011    3.27(4)      808.      3.178     3.249
  45409.     0.94039    3.231(35)    815.      3.1786    3.2334
  45422.     0.94067    3.23(4)      812.      3.179     3.221
  45436.     0.94096    3.23(4)      797.      3.179     3.213
  45449.     0.94124    3.25(4)      801.      3.180     3.207
  45463.     0.94152    3.22(4)      811.      3.180     3.205
  45477.     0.94180    3.210(35)    814.      3.1804    3.2046
  45490.     0.94209    3.24(4)      807.      3.181     3.205
  45504.     0.94237    3.207(35)    816.      3.1811    3.2049
  45518.     0.94265    3.26(4)      800.      3.181     3.203
  45531.     0.94293    3.228(35)    813.      3.1818    3.2010
  45545.     0.94322    3.27(4)      801.      3.182     3.199
  45559.     0.94350    3.216(35)    813.      3.1825    3.1985
  45572.     0.94378    3.201(35)    820.      3.1829    3.1986
  45586.     0.94407    3.20(4)      813.      3.183     3.200
  45600.     0.94435    3.21(4)      810.      3.184     3.203
  45613.     0.94463    3.160(35)    839.      3.1840    3.2098
  45627.     0.94492    3.212(35)    828.      3.1844    3.2198
  45641.     0.94520    3.23(4)      807.      3.185     3.228
  45654.     0.94548    3.204(35)    819.      3.1851    3.2284
  45668.     0.94577    3.27(4)      795.      3.185     3.224
  45682.     0.94605    3.22(4)      810.      3.186     3.220
  45696.     0.94633    3.23(4)      803.      3.186     3.217
  45709.     0.94662    3.153(35)    834.      3.1866    3.2152
  45723.     0.94690    3.201(35)    823.      3.1869    3.2154
  45737.     0.94719    3.23(4)      807.      3.187     3.217
  45750.     0.94747    3.228(35)    814.      3.1877    3.2217
  45764.     0.94776    3.22(4)      806.      3.188     3.230
  45778.     0.94804    3.191(35)    827.      3.1884    3.2439
  45792.     0.94832    3.26(4)      798.      3.189     3.264
  45805.     0.94861    3.32(4)      788.      3.189     3.286
  45819.     0.94889    3.25(4)      807.      3.190     3.306
  45833.     0.94918    3.32(4)      796.      3.190     3.330
  45847.     0.94946    3.32(4)      785.      3.190     3.368
  45860.     0.94975    3.39(4)      777.      3.191     3.433
  45874.     0.95003    3.54(4)      748.      3.191     3.515
  45888.     0.95032    3.57(4)      732.      3.191     3.552
  45902.     0.95060    3.55(4)      729.      3.192     3.530
  45915.     0.95089    3.49(4)      745.      3.192     3.484
  45929.     0.95117    3.44(4)      770.      3.193     3.432
  45943.     0.95146    3.37(4)      782.      3.193     3.387
  45957.     0.95174    3.41(4)      760.      3.193     3.357
  45970.     0.95203    3.34(4)      785.      3.194     3.342
  45984.     0.95232    3.36(4)      788.      3.194     3.339
  45998.     0.95260    3.40(4)      782.      3.195     3.350
  46012.     0.95289    3.40(4)      772.      3.195     3.384
  46026.     0.95317    3.47(4)      759.      3.195     3.463
  46039.     0.95346    3.65(4)      716.      3.196     3.601
  46053.     0.95375    3.73(4)      700.      3.196     3.749
  46067.     0.95403    3.69(4)      706.      3.197     3.811
  46081.     0.95432    3.76(4)      687.      3.197     3.792
  46095.     0.95460    3.73(4)      702.      3.197     3.719
  46109.     0.95489    3.60(4)      726.      3.198     3.618
  46122.     0.95518    3.56(4)      737.      3.198     3.522
  46136.     0.95546    3.47(4)      753.      3.198     3.446
  46150.     0.95575    3.40(4)      763.      3.199     3.390
  46164.     0.95604    3.39(4)      766.      3.199     3.353
  46178.     0.95632    3.42(4)      759.      3.200     3.330
  46192.     0.95661    3.34(4)      780.      3.200     3.320
  46205.     0.95690    3.32(4)      790.      3.201     3.316
  46219.     0.95718    3.32(4)      797.      3.201     3.313
  46233.     0.95747    3.34(4)      782.      3.201     3.311
  46247.     0.95776    3.41(4)      767.      3.202     3.317
  46261.     0.95805    3.38(4)      768.      3.202     3.326
  46275.     0.95833    3.37(4)      773.      3.203     3.333
  46289.     0.95862    3.37(4)      781.      3.203     3.346
  46303.     0.95891    3.47(4)      752.      3.203     3.379
  46317.     0.95920    3.56(4)      720.      3.204     3.451
  46330.     0.95949    3.65(4)      712.      3.204     3.576
  46344.     0.95977    3.92(4)      655.      3.205     3.716
  46358.     0.96006    3.94(4)      660.      3.205     3.793
  46372.     0.96035    3.99(4)      654.      3.205     3.774
  46386.     0.96064    3.93(4)      657.      3.206     3.695
  46400.     0.96093    3.82(4)      683.      3.206     3.610
  46414.     0.96121    3.74(4)      699.      3.207     3.544
  46428.     0.96150    3.67(4)      713.      3.207     3.509
  46442.     0.96179    3.60(4)      738.      3.208     3.513
  46456.     0.96208    3.76(4)      691.      3.208     3.576
  46470.     0.96237    3.88(4)      668.      3.208     3.709
  46484.     0.96266    3.96(4)      657.      3.209     3.859
  46497.     0.96295    4.02(4)      642.      3.209     3.917
  46511.     0.96323    4.00(4)      651.      3.210     3.911
  46525.     0.96352    3.92(4)      670.      3.210     3.935
  46539.     0.96381    4.12(4)      634.      3.210     4.015
  46553.     0.96410    4.22(4)      613.      3.211     4.139
  46567.     0.96439    4.34(4)      597.      3.211     4.245
  46581.     0.96468    4.29(4)      599.      3.212     4.200
  46595.     0.96497    4.13(4)      627.      3.212     4.036
  46609.     0.96526    3.93(4)      663.      3.213     3.855
  46623.     0.96555    3.76(4)      688.      3.213     3.701
  46637.     0.96584    3.70(4)      702.      3.213     3.587
  46651.     0.96613    3.54(4)      735.      3.214     3.503
  46665.     0.96642    3.55(4)      735.      3.214     3.439
  46679.     0.96671    3.46(4)      749.      3.215     3.389
  46693.     0.96700    3.39(4)      773.      3.215     3.351
  46707.     0.96729    3.35(4)      783.      3.216     3.324
  46721.     0.96758    3.34(4)      782.      3.216     3.305
  46735.     0.96787    3.29(4)      800.      3.217     3.294
  46749.     0.96816    3.33(4)      782.      3.217     3.289
  46763.     0.96845    3.33(4)      789.      3.217     3.288
  46777.     0.96874    3.27(4)      799.      3.218     3.286
  46791.     0.96903    3.24(4)      811.      3.218     3.286
  46805.     0.96932    3.26(4)      802.      3.219     3.293
  46819.     0.96961    3.29(4)      803.      3.219     3.302
  46833.     0.96990    3.29(4)      804.      3.220     3.306
  46847.     0.97020    3.29(4)      796.      3.220     3.302
  46862.     0.97049    3.28(4)      794.      3.221     3.293
  46876.     0.97078    3.226(35)    814.      3.2210    3.2841
  46890.     0.97107    3.30(4)      795.      3.221     3.275
  46904.     0.97136    3.243(35)    819.      3.2219    3.2674
  46918.     0.97165    3.28(4)      800.      3.222     3.262
  46932.     0.97194    3.28(4)      800.      3.223     3.258
  46946.     0.97223    3.30(4)      788.      3.223     3.256
  46960.     0.97253    3.24(4)      808.      3.224     3.255
  46974.     0.97282    3.26(4)      802.      3.224     3.257
  46988.     0.97311    3.210(35)    828.      3.2246    3.2617
  47002.     0.97340    3.27(4)      799.      3.225     3.268
  47016.     0.97369    3.25(4)      806.      3.226     3.273
  47030.     0.97399    3.27(4)      809.      3.226     3.276
  47045.     0.97428    3.31(4)      793.      3.226     3.282
  47059.     0.97457    3.259(35)    819.      3.2269    3.2973
  47073.     0.97486    3.27(4)      803.      3.227     3.320
  47087.     0.97516    3.31(4)      794.      3.228     3.337
  47101.     0.97545    3.33(4)      799.      3.228     3.344
  47115.     0.97574    3.27(4)      805.      3.229     3.350
  47129.     0.97603    3.35(4)      776.      3.229     3.355
  47143.     0.97633    3.33(4)      787.      3.230     3.358
  47158.     0.97662    3.34(4)      787.      3.230     3.353
  47172.     0.97691    3.34(4)      791.      3.231     3.338
  47186.     0.97721    3.31(4)      796.      3.231     3.323
  47200.     0.97750    3.30(4)      797.      3.232     3.315
  47214.     0.97779    3.29(4)      788.      3.232     3.318
  47228.     0.97809    3.26(4)      808.      3.232     3.334
  47243.     0.97838    3.29(4)      810.      3.233     3.355
  47257.     0.97867    3.30(4)      799.      3.233     3.362
  47271.     0.97897    3.31(4)      795.      3.234     3.350
  47285.     0.97926    3.33(4)      793.      3.234     3.329
  47299.     0.97955    3.31(4)      798.      3.235     3.310
  47313.     0.97985    3.28(4)      803.      3.235     3.296
  47328.     0.98014    3.26(4)      807.      3.236     3.288
  47342.     0.98044    3.28(4)      808.      3.236     3.285
  47356.     0.98073    3.30(4)      794.      3.237     3.281
  47370.     0.98102    3.31(4)      795.      3.237     3.278
  47384.     0.98132    3.30(4)      804.      3.238     3.276
  47399.     0.98161    3.30(4)      786.      3.238     3.276
  47413.     0.98191    3.29(4)      798.      3.239     3.283
  47427.     0.98220    3.37(4)      784.      3.239     3.298
  47441.     0.98250    3.40(4)      770.      3.240     3.322
  47456.     0.98279    3.40(4)      780.      3.240     3.348
  47470.     0.98309    3.39(4)      770.      3.241     3.368
  47484.     0.98338    3.38(4)      785.      3.241     3.379
  47498.     0.98368    3.41(4)      768.      3.242     3.381
  47513.     0.98397    3.40(4)      772.      3.242     3.367
  47527.     0.98427    3.42(4)      762.      3.243     3.345
  47541.     0.98456    3.37(4)      781.      3.243     3.324
  47555.     0.98486    3.28(4)      804.      3.244     3.309
  47570.     0.98515    3.33(4)      796.      3.244     3.302
  47584.     0.98545    3.35(4)      784.      3.244     3.302
  47598.     0.98575    3.34(4)      783.      3.245     3.312
  47612.     0.98604    3.36(4)      783.      3.245     3.328
  47627.     0.98634    3.36(4)      785.      3.246     3.337
  47641.     0.98663    3.39(4)      777.      3.246     3.338
  47655.     0.98693    3.33(4)      797.      3.247     3.345
  47670.     0.98723    3.36(4)      787.      3.247     3.362
  47684.     0.98752    3.35(4)      792.      3.248     3.376
  47698.     0.98782    3.33(4)      804.      3.248     3.379
  47713.     0.98811    3.36(4)      777.      3.249     3.365
  47727.     0.98841    3.35(4)      790.      3.249     3.343
  47741.     0.98871    3.30(4)      809.      3.250     3.323
  47755.     0.98900    3.35(4)      788.      3.250     3.307
  47770.     0.98930    3.31(4)      784.      3.251     3.297
  47784.     0.98960    3.28(4)      805.      3.251     3.292
  47798.     0.98989    3.26(4)      808.      3.252     3.291
  47813.     0.99019    3.31(4)      793.      3.252     3.297
  47827.     0.99049    3.32(4)      791.      3.253     3.305
  47842.     0.99079    3.29(4)      801.      3.253     3.309
  47856.     0.99108    3.31(4)      791.      3.254     3.309
  47870.     0.99138    3.30(4)      802.      3.254     3.307
  47885.     0.99168    3.30(4)      806.      3.255     3.302
  47899.     0.99198    3.31(4)      799.      3.255     3.295
  47913.     0.99227    3.30(4)      799.      3.256     3.290
  47928.     0.99257    3.30(4)      797.      3.257     3.287
  47942.     0.99287    3.29(4)      801.      3.257     3.286
  47956.     0.99317    3.29(4)      799.      3.258     3.286
  47971.     0.99346    3.28(4)      800.      3.258     3.287
  47985.     0.99376    3.232(35)    821.      3.2586    3.2902
  48000.     0.99406    3.28(4)      810.      3.259     3.297
  48014.     0.99436    3.28(4)      801.      3.260     3.310
  48028.     0.99466    3.32(4)      786.      3.260     3.334
  48043.     0.99496    3.32(4)      790.      3.261     3.364
  48057.     0.99525    3.31(4)      786.      3.261     3.383
  48072.     0.99555    3.29(4)      801.      3.262     3.389
  48086.     0.99585    3.252(35)    813.      3.2622    3.3882
  48101.     0.99615    3.34(4)      788.      3.263     3.384
  48115.     0.99645    3.34(4)      796.      3.263     3.385
  48129.     0.99675    3.39(4)      786.      3.264     3.403
  48144.     0.99705    3.40(4)      776.      3.264     3.449
  48158.     0.99735    3.58(4)      729.      3.265     3.516
  48173.     0.99765    3.59(4)      731.      3.265     3.570
  48187.     0.99795    3.63(4)      715.      3.266     3.581
  48202.     0.99825    3.57(4)      735.      3.266     3.542
  48216.     0.99854    3.54(4)      735.      3.267     3.487
  48231.     0.99884    3.46(4)      764.      3.267     3.436
  48245.     0.99914    3.42(4)      768.      3.268     3.396
  48259.     0.99944    3.42(4)      763.      3.268     3.368
  48274.     0.99974    3.42(4)      758.      3.269     3.348
  48288.     1.00004    3.30(4)      803.      3.270     3.336
  48303.     1.00034    3.33(4)      795.      3.270     3.329
  48317.     1.00064    3.32(4)      797.      3.271     3.329
  48332.     1.00094    3.37(4)      774.      3.271     3.333
  48346.     1.00124    3.38(4)      776.      3.272     3.338
  48361.     1.00154    3.36(4)      777.      3.272     3.341
  48375.     1.00185    3.29(4)      798.      3.273     3.345
  48390.     1.00215    3.33(4)      781.      3.273     3.353
  48404.     1.00245    3.37(4)      775.      3.274     3.366
  48419.     1.00275    3.38(4)      773.      3.274     3.385
  48433.     1.00305    3.32(4)      789.      3.275     3.407
  48448.     1.00335    3.40(4)      759.      3.275     3.414
  48463.     1.00365    3.40(4)      769.      3.276     3.409
  48477.     1.00395    3.44(4)      757.      3.276     3.409
  48492.     1.00425    3.45(4)      770.      3.277     3.425
  48506.     1.00455    3.48(4)      757.      3.278     3.470
  48521.     1.00486    3.49(4)      753.      3.278     3.535
  48535.     1.00516    3.67(4)      705.      3.279     3.566
  48550.     1.00546    3.58(4)      728.      3.279     3.545
  48564.     1.00576    3.55(4)      735.      3.280     3.504
  48579.     1.00606    3.45(4)      762.      3.280     3.469
  48594.     1.00636    3.48(4)      749.      3.281     3.447
  48608.     1.00667    3.47(4)      758.      3.281     3.442
  48623.     1.00697    3.43(4)      769.      3.282     3.460
  48637.     1.00727    3.33(4)      781.      3.282     3.508
  48652.     1.00757    3.48(4)      751.      3.283     3.585
  48667.     1.00787    3.49(4)      751.      3.284     3.648
  48681.     1.00818    3.56(4)      734.      3.284     3.673
  48696.     1.00848    3.57(4)      736.      3.285     3.677
  48710.     1.00878    3.57(4)      744.      3.285     3.697
  48725.     1.00908    3.64(4)      725.      3.286     3.759
  48740.     1.00939    3.84(4)      680.      3.286     3.882
  48754.     1.00969    4.03(4)      651.      3.287     4.073
  48769.     1.00999    4.14(4)      628.      3.287     4.282
  48783.     1.01030    4.30(4)      605.      3.288     4.420
  48798.     1.01060    4.32(4)      605.      3.288     4.439
  48813.     1.01090    4.34(4)      599.      3.289     4.423
  48827.     1.01121    4.41(4)      587.      3.290     4.466
  48842.     1.01151    4.40(4)      594.      3.290     4.492
  48857.     1.01181    4.30(4)      605.      3.291     4.433
  48871.     1.01212    4.25(4)      612.      3.291     4.338
  48886.     1.01242    4.18(4)      625.      3.292     4.223
  48901.     1.01272    4.16(4)      624.      3.292     4.111
  48915.     1.01303    3.96(4)      662.      3.293     3.988
  48930.     1.01333    3.91(4)      668.      3.293     3.872
  48945.     1.01364    3.85(4)      676.      3.294     3.792
  48959.     1.01394    3.75(4)      696.      3.295     3.760
  48974.     1.01424    3.73(4)      706.      3.295     3.746
  48989.     1.01455    3.62(4)      723.      3.296     3.700
  49003.     1.01485    3.68(4)      706.      3.296     3.634
  49018.     1.01516    3.54(4)      739.      3.297     3.575
  49033.     1.01546    3.56(4)      733.      3.297     3.530
  49048.     1.01577    3.48(4)      751.      3.298     3.490
  49062.     1.01607    3.48(4)      741.      3.299     3.456
  49077.     1.01638    3.43(4)      754.      3.299     3.432
  49092.     1.01668    3.44(4)      747.      3.300     3.421
  49106.     1.01699    3.41(4)      762.      3.300     3.420
  49121.     1.01729    3.41(4)      766.      3.301     3.424
  49136.     1.01760    3.33(4)      787.      3.301     3.427
  49151.     1.01790    3.36(4)      779.      3.302     3.422
  49165.     1.01821    3.32(4)      782.      3.302     3.411
  49180.     1.01851    3.37(4)      766.      3.303     3.395
  49195.     1.01882    3.36(4)      767.      3.304     3.380
  49210.     1.01912    3.31(4)      778.      3.304     3.367
  49224.     1.01943    3.32(4)      780.      3.305     3.357
  49239.     1.01974    3.35(4)      784.      3.305     3.350
  49254.     1.02004    3.34(4)      783.      3.306     3.345
  49269.     1.02035    3.34(4)      769.      3.306     3.344
  49283.     1.02065    3.33(4)      780.      3.307     3.345
  49298.     1.02096    3.32(4)      792.      3.308     3.347
  49313.     1.02127    3.37(4)      775.      3.308     3.346
  49328.     1.02157    3.34(4)      779.      3.309     3.343
  49343.     1.02188    3.33(4)      780.      3.309     3.340
  49357.     1.02219    3.30(4)      794.      3.310     3.338
  49372.     1.02249    3.33(4)      782.      3.310     3.336
  49387.     1.02280    3.38(4)      769.      3.311     3.335
  49402.     1.02311    3.39(4)      766.      3.312     3.336
  49417.     1.02341    3.34(4)      773.      3.312     3.337
  49432.     1.02372    3.32(4)      782.      3.313     3.339
  49446.     1.02403    3.38(4)      765.      3.313     3.341
  49461.     1.02434    3.34(4)      777.      3.314     3.346
  49476.     1.02464    3.34(4)      779.      3.315     3.353
  49491.     1.02495    3.35(4)      782.      3.315     3.365
  49506.     1.02526    3.38(4)      771.      3.316     3.381
  49521.     1.02557    3.38(4)      774.      3.316     3.402
  49535.     1.02587    3.39(4)      764.      3.317     3.431
  49550.     1.02618    3.46(4)      752.      3.317     3.475
  49565.     1.02649    3.55(4)      733.      3.318     3.546
  49580.     1.02680    3.57(4)      724.      3.319     3.619
  49595.     1.02711    3.70(4)      693.      3.319     3.638
  49610.     1.02741    3.64(4)      705.      3.320     3.625
  49625.     1.02772    3.69(4)      701.      3.320     3.625
  49640.     1.02803    3.75(4)      680.      3.321     3.664
  49654.     1.02834    3.75(4)      689.      3.322     3.712
  49669.     1.02865    3.77(4)      691.      3.322     3.719
  49684.     1.02896    3.75(4)      700.      3.323     3.669
  49699.     1.02926    3.67(4)      706.      3.323     3.598
  49714.     1.02957    3.65(4)      711.      3.324     3.533
  49729.     1.02988    3.56(4)      722.      3.324     3.482
  49744.     1.03019    3.53(4)      743.      3.325     3.445
  49759.     1.03050    3.50(4)      740.      3.326     3.420
  49774.     1.03081    3.48(4)      743.      3.326     3.404
  49789.     1.03112    3.51(4)      731.      3.327     3.398
  49804.     1.03143    3.46(4)      747.      3.327     3.402
  49819.     1.03174    3.48(4)      741.      3.328     3.413
  49833.     1.03205    3.45(4)      744.      3.329     3.420
  49848.     1.03236    3.47(4)      745.      3.329     3.414
  49863.     1.03267    3.47(4)      753.      3.330     3.402
  49878.     1.03298    3.43(4)      757.      3.330     3.392
  49893.     1.03329    3.44(4)      751.      3.331     3.384
  49908.     1.03360    3.35(4)      773.      3.332     3.381
  49923.     1.03391    3.42(4)      756.      3.332     3.382
  49938.     1.03422    3.39(4)      768.      3.333     3.390
  49953.     1.03453    3.40(4)      768.      3.333     3.408
  49968.     1.03484    3.41(4)      759.      3.334     3.438
  49983.     1.03515    3.45(4)      759.      3.334     3.476
  49998.     1.03546    3.45(4)      757.      3.335     3.518
  50013.     1.03577    3.55(4)      738.      3.336     3.549
  50028.     1.03608    3.52(4)      737.      3.336     3.562
  50043.     1.03639    3.57(4)      730.      3.337     3.561
  50058.     1.03670    3.62(4)      719.      3.337     3.557
  50073.     1.03701    3.55(4)      732.      3.338     3.555
  50088.     1.03732    3.60(4)      723.      3.339     3.556
  50103.     1.03764    3.58(4)      727.      3.339     3.544
  50118.     1.03795    3.57(4)      731.      3.340     3.513
  50133.     1.03826    3.45(4)      753.      3.340     3.477
  50148.     1.03857    3.47(4)      748.      3.341     3.446
  50163.     1.03888    3.40(4)      774.      3.342     3.422
  50178.     1.03919    3.43(4)      760.      3.342     3.405
  50194.     1.03951    3.40(4)      774.      3.343     3.393
  50209.     1.03982    3.41(4)      757.      3.343     3.385
  50224.     1.04013    3.40(4)      763.      3.344     3.380
  50239.     1.04044    3.38(4)      778.      3.345     3.377
  50254.     1.04075    3.33(4)      781.      3.345     3.376
  50269.     1.04107    3.38(4)      766.      3.346     3.376
  50284.     1.04138    3.34(4)      787.      3.346     3.378
  50299.     1.04169    3.32(4)      785.      3.347     3.382
  50314.     1.04200    3.32(4)      783.      3.348     3.389
  50329.     1.04232    3.30(4)      799.      3.348     3.402
  50344.     1.04263    3.43(4)      764.      3.349     3.423
  50359.     1.04294    3.41(4)      773.      3.349     3.445
  50375.     1.04325    3.47(4)      750.      3.350     3.461
  50390.     1.04357    3.43(4)      759.      3.351     3.483
  50405.     1.04388    3.54(4)      728.      3.351     3.531
  50420.     1.04419    3.56(4)      738.      3.352     3.614
  50435.     1.04451    3.63(4)      715.      3.352     3.701
  50450.     1.04482    3.68(4)      698.      3.353     3.732
  50465.     1.04513    3.66(4)      714.      3.354     3.696
  50480.     1.04545    3.63(4)      724.      3.354     3.635
  50496.     1.04576    3.60(4)      722.      3.355     3.582
  50511.     1.04608    3.60(4)      718.      3.355     3.543
  50526.     1.04639    3.49(4)      746.      3.356     3.512
  50541.     1.04670    3.46(4)      752.      3.357     3.484
  50556.     1.04702    3.46(4)      760.      3.357     3.460
  50571.     1.04733    3.46(4)      749.      3.358     3.443
  50587.     1.04765    3.39(4)      769.      3.358     3.432
  50602.     1.04796    3.40(4)      764.      3.359     3.425
  50617.     1.04827    3.36(4)      782.      3.360     3.423
  50632.     1.04859    3.45(4)      758.      3.360     3.425
  50647.     1.04890    3.41(4)      761.      3.361     3.431
  50662.     1.04922    3.49(4)      746.      3.361     3.441
  50678.     1.04953    3.46(4)      751.      3.362     3.458
  50693.     1.04985    3.56(4)      730.      3.363     3.487
  50708.     1.05016    3.55(4)      744.      3.363     3.541
  50723.     1.05048    3.70(4)      707.      3.364     3.640
  50738.     1.05079    3.97(4)      657.      3.365     3.811
  50754.     1.05111    4.20(4)      623.      3.365     4.032
  50769.     1.05142    4.51(4)      572.      3.366     4.210
  50784.     1.05174    4.61(4)      559.      3.366     4.307
  50799.     1.05206    4.59(4)      564.      3.367     4.346
  50815.     1.05237    4.59(4)      560.      3.368     4.324
  50830.     1.05269    4.36(4)      596.      3.368     4.220
  50845.     1.05300    4.15(4)      620.      3.369     4.078
  50860.     1.05332    3.96(4)      652.      3.369     3.936
  50876.     1.05363    3.88(4)      659.      3.370     3.818
  50891.     1.05395    3.79(4)      680.      3.371     3.736
  50906.     1.05427    3.73(4)      687.      3.371     3.682
  50921.     1.05458    3.60(4)      717.      3.372     3.641
  50937.     1.05490    3.58(4)      723.      3.372     3.606
  50952.     1.05522    3.54(4)      728.      3.373     3.578
  50967.     1.05553    3.52(4)      737.      3.374     3.558
  50983.     1.05585    3.53(4)      725.      3.374     3.534
  50998.     1.05617    3.53(4)      723.      3.375     3.507
  51013.     1.05648    3.46(4)      743.      3.375     3.485
  51028.     1.05680    3.40(4)      762.      3.376     3.471
  51044.     1.05712    3.43(4)      767.      3.377     3.462
  51059.     1.05743    3.40(4)      765.      3.377     3.454
  51074.     1.05775    3.38(4)      769.      3.378     3.443
  51090.     1.05807    3.40(4)      766.      3.379     3.432
  51105.     1.05839    3.41(4)      752.      3.379     3.424
  51120.     1.05870    3.38(4)      755.      3.380     3.417
  51136.     1.05902    3.38(4)      755.      3.380     3.412
  51151.     1.05934    3.38(4)      758.      3.381     3.409
  51166.     1.05966    3.32(4)      774.      3.382     3.407
  51182.     1.05998    3.37(4)      764.      3.382     3.406
  51197.     1.06029    3.33(4)      782.      3.383     3.406
  51212.     1.06061    3.36(4)      768.      3.383     3.406
  51228.     1.06093    3.35(4)      774.      3.384     3.407
  51243.     1.06125    3.36(4)      771.      3.385     3.409
  51259.     1.06157    3.36(4)      761.      3.385     3.411
  51274.     1.06189    3.44(4)      748.      3.386     3.416
  51289.     1.06220    3.43(4)      749.      3.386     3.424
  51305.     1.06252    3.42(4)      754.      3.387     3.438
  51320.     1.06284    3.40(4)      759.      3.388     3.458
  51336.     1.06316    3.40(4)      757.      3.388     3.477
  51351.     1.06348    3.46(4)      746.      3.389     3.489
  51366.     1.06380    3.45(4)      743.      3.390     3.505
  51382.     1.06412    3.55(4)      726.      3.390     3.532
  51397.     1.06444    3.64(4)      703.      3.391     3.563
  51413.     1.06476    3.66(4)      700.      3.391     3.580
  51428.     1.06508    3.67(4)      693.      3.392     3.577
  51443.     1.06540    3.63(4)      706.      3.393     3.559
  51459.     1.06572    3.59(4)      717.      3.393     3.540
  51474.     1.06603    3.55(4)      724.      3.394     3.525
  51490.     1.06635    3.53(4)      732.      3.394     3.516
  51505.     1.06667    3.57(4)      719.      3.395     3.511
  51521.     1.06699    3.54(4)      729.      3.396     3.514
  51536.     1.06731    3.56(4)      720.      3.396     3.531
  51552.     1.06764    3.58(4)      720.      3.397     3.576
  51567.     1.06796    3.71(4)      691.      3.397     3.662
  51582.     1.06828    3.93(4)      652.      3.398     3.783
  51598.     1.06860    4.01(4)      638.      3.399     3.866
  51613.     1.06892    3.99(4)      642.      3.399     3.857
  51629.     1.06924    3.88(4)      661.      3.400     3.810
  51644.     1.06956    3.86(4)      665.      3.401     3.786
  51660.     1.06988    3.87(4)      654.      3.401     3.815
  51675.     1.07020    3.95(4)      642.      3.402     3.889
  51691.     1.07052    3.90(4)      654.      3.402     3.925
  51706.     1.07084    3.91(4)      662.      3.403     3.887
  51722.     1.07116    3.76(4)      686.      3.404     3.805
  51737.     1.07149    3.76(4)      685.      3.404     3.716
  51753.     1.07181    3.61(4)      719.      3.405     3.641
  51768.     1.07213    3.52(4)      737.      3.405     3.584
  51784.     1.07245    3.49(4)      745.      3.406     3.543
  51800.     1.07277    3.44(4)      752.      3.407     3.515
  51815.     1.07309    3.46(4)      745.      3.407     3.496
  51831.     1.07342    3.47(4)      745.      3.408     3.487
  51846.     1.07374    3.41(4)      754.      3.408     3.485
  51862.     1.07406    3.44(4)      740.      3.409     3.486
  51877.     1.07438    3.47(4)      734.      3.410     3.486
  51893.     1.07471    3.46(4)      747.      3.410     3.484
  51908.     1.07503    3.44(4)      753.      3.411     3.484
  51924.     1.07535    3.48(4)      739.      3.412     3.490
  51940.     1.07567    3.47(4)      743.      3.412     3.504
  51955.     1.07600    3.50(4)      735.      3.413     3.529
  51971.     1.07632    3.53(4)      730.      3.413     3.554
  51986.     1.07664    3.59(4)      714.      3.414     3.563
  52002.     1.07696    3.56(4)      720.      3.415     3.550
  52018.     1.07729    3.49(4)      737.      3.415     3.529
  52033.     1.07761    3.47(4)      734.      3.416     3.509
  52049.     1.07793    3.44(4)      744.      3.416     3.495
  52064.     1.07826    3.42(4)      757.      3.417     3.485
  52080.     1.07858    3.47(4)      735.      3.418     3.480
  52096.     1.07890    3.44(4)      747.      3.418     3.479
  52111.     1.07923    3.49(4)      731.      3.419     3.481
  52127.     1.07955    3.43(4)      743.      3.419     3.488
  52143.     1.07988    3.41(4)      759.      3.420     3.501
  52158.     1.08020    3.48(4)      739.      3.421     3.527
  52174.     1.08052    3.52(4)      726.      3.421     3.569
  52189.     1.08085    3.54(4)      716.      3.422     3.617
  52205.     1.08117    3.51(4)      736.      3.422     3.649
  52221.     1.08150    3.63(4)      699.      3.423     3.674
  52236.     1.08182    3.67(4)      692.      3.424     3.715
  52252.     1.08215    3.68(4)      695.      3.424     3.751
  52268.     1.08247    3.67(4)      700.      3.425     3.759
  52283.     1.08280    3.69(4)      694.      3.426     3.762
  52299.     1.08312    3.76(4)      674.      3.426     3.796
  52315.     1.08345    3.84(4)      673.      3.427     3.900
  52331.     1.08377    4.09(4)      627.      3.427     4.125
  52346.     1.08410    4.43(4)      580.      3.428     4.485
  52362.     1.08442    4.81(4)      529.      3.429     4.845
  52378.     1.08475    5.03(4)      504.      3.429     5.024
  52393.     1.08507    5.04(4)      503.      3.430     5.033
  52409.     1.08540    4.99(4)      513.      3.430     4.939
  52425.     1.08572    4.78(4)      528.      3.431     4.761
  52441.     1.08605    4.63(4)      546.      3.432     4.514
  52456.     1.08638    4.30(4)      595.      3.432     4.276
  52472.     1.08670    4.17(4)      616.      3.433     4.092
  52488.     1.08703    3.99(4)      633.      3.433     3.972
  52503.     1.08735    3.95(4)      643.      3.434     3.891
  52519.     1.08768    3.90(4)      653.      3.435     3.819
  52535.     1.08801    3.82(4)      662.      3.435     3.752
  52551.     1.08833    3.71(4)      689.      3.436     3.694
  52567.     1.08866    3.67(4)      693.      3.436     3.653
  52582.     1.08899    3.59(4)      709.      3.437     3.628
  52598.     1.08931    3.58(4)      710.      3.438     3.611
  52614.     1.08964    3.58(4)      715.      3.438     3.602
  52630.     1.08997    3.59(4)      704.      3.439     3.606
  52645.     1.09029    3.52(4)      714.      3.439     3.615
  52661.     1.09062    3.61(4)      698.      3.440     3.606
  52677.     1.09095    3.53(4)      720.      3.441     3.585
  52693.     1.09128    3.53(4)      720.      3.441     3.564
  52709.     1.09160    3.49(4)      731.      3.442     3.547
  52724.     1.09193    3.51(4)      721.      3.442     3.533
  52740.     1.09226    3.48(4)      731.      3.443     3.524
  52756.     1.09259    3.50(4)      723.      3.444     3.522
  52772.     1.09291    3.46(4)      734.      3.444     3.525
  52788.     1.09324    3.48(4)      735.      3.445     3.527
  52804.     1.09357    3.47(4)      726.      3.445     3.527
  52819.     1.09390    3.43(4)      742.      3.446     3.528
  52835.     1.09423    3.52(4)      715.      3.447     3.535
  52851.     1.09455    3.47(4)      734.      3.447     3.550
  52867.     1.09488    3.49(4)      725.      3.448     3.573
  52883.     1.09521    3.59(4)      706.      3.448     3.598
  52899.     1.09554    3.57(4)      712.      3.449     3.632
  52915.     1.09587    3.62(4)      698.      3.450     3.682
  52930.     1.09620    3.64(4)      702.      3.450     3.737
  52946.     1.09653    3.77(4)      678.      3.451     3.809
  52962.     1.09685    3.89(4)      652.      3.451     3.941
  52978.     1.09718    4.04(4)      621.      3.452     4.145
  52994.     1.09751    4.11(4)      609.      3.453     4.326
  53010.     1.09784    4.15(4)      611.      3.453     4.344
  53026.     1.09817    4.03(4)      624.      3.454     4.216
  53042.     1.09850    3.90(4)      650.      3.454     4.049
  53058.     1.09883    3.80(4)      667.      3.455     3.902
  53074.     1.09916    3.66(4)      694.      3.455     3.788
  53089.     1.09949    3.68(4)      684.      3.456     3.705
  53105.     1.09982    3.63(4)      696.      3.457     3.649
  53121.     1.10015    3.53(4)      724.      3.457     3.612
  53137.     1.10048    3.52(4)      723.      3.458     3.591
  53153.     1.10081    3.44(4)      744.      3.458     3.574
  53169.     1.10114    3.47(4)      731.      3.459     3.556
  53185.     1.10147    3.46(4)      724.      3.460     3.540
  53201.     1.10180    3.43(4)      736.      3.460     3.527
  53217.     1.10213    3.46(4)      722.      3.461     3.517
  53233.     1.10246    3.45(4)      732.      3.461     3.511
  53249.     1.10279    3.46(4)      733.      3.462     3.507
  53265.     1.10312    3.41(4)      751.      3.463     3.505
  53281.     1.10346    3.45(4)      746.      3.463     3.504
  53297.     1.10379    3.49(4)      717.      3.464     3.505
  53313.     1.10412    3.46(4)      729.      3.464     3.507
  53329.     1.10445    3.45(4)      738.      3.465     3.512
  53345.     1.10478    3.46(4)      729.      3.465     3.519
  53361.     1.10511    3.47(4)      722.      3.466     3.531
  53377.     1.10544    3.57(4)      702.      3.467     3.552
  53393.     1.10578    3.61(4)      703.      3.467     3.593
  53409.     1.10611    3.64(4)      695.      3.468     3.669
  53425.     1.10644    3.76(4)      673.      3.468     3.786
  53441.     1.10677    3.90(4)      644.      3.469     3.890
  53457.     1.10710    3.85(4)      653.      3.469     3.914
  53473.     1.10744    3.85(4)      653.      3.470     3.876
  53489.     1.10777    3.84(4)      649.      3.471     3.821
  53505.     1.10810    3.75(4)      665.      3.471     3.759
  53521.     1.10843    3.68(4)      682.      3.472     3.702
  53537.     1.10877    3.63(4)      694.      3.472     3.656
  53553.     1.10910    3.63(4)      696.      3.473     3.625
  53569.     1.10943    3.64(4)      693.      3.474     3.607
  53585.     1.10976    3.57(4)      705.      3.474     3.602
  53601.     1.11010    3.54(4)      702.      3.475     3.610
  53618.     1.11043    3.57(4)      705.      3.475     3.640
  53634.     1.11076    3.62(4)      698.      3.476     3.707
  53650.     1.11110    3.76(4)      671.      3.476     3.841
  53666.     1.11143    4.08(4)      612.      3.477     4.059
  53682.     1.11176    4.34(4)      570.      3.478     4.282
  53698.     1.11210    4.44(4)      556.      3.478     4.385
  53714.     1.11243    4.34(4)      566.      3.479     4.323
  53730.     1.11276    4.17(4)      597.      3.479     4.166
  53746.     1.11310    4.02(4)      620.      3.480     4.004
  53762.     1.11343    3.90(4)      636.      3.480     3.872
  53779.     1.11377    3.73(4)      669.      3.481     3.773
  53795.     1.11410    3.68(4)      673.      3.482     3.703
  53811.     1.11443    3.67(4)      673.      3.482     3.656
  53827.     1.11477    3.63(4)      686.      3.483     3.629
  53843.     1.11510    3.64(4)      679.      3.483     3.620
  53859.     1.11544    3.59(4)      696.      3.484     3.630
  53875.     1.11577    3.59(4)      687.      3.484     3.653
  53892.     1.11611    3.62(4)      688.      3.485     3.676
  53908.     1.11644    3.64(4)      685.      3.485     3.700
  53924.     1.11678    3.65(4)      687.      3.486     3.710
  53940.     1.11711    3.65(4)      676.      3.487     3.693
  53956.     1.11745    3.61(4)      684.      3.487     3.661
  53973.     1.11778    3.59(4)      690.      3.488     3.630
  53989.     1.11812    3.53(4)      689.      3.488     3.606
  54005.     1.11845    3.46(4)      717.      3.489     3.585
  54021.     1.11879    3.47(4)      714.      3.489     3.566
  54037.     1.11913    3.45(4)      717.      3.490     3.550
  54054.     1.11946    3.41(4)      726.      3.490     3.537
  54070.     1.11980    3.45(4)      718.      3.491     3.528
  54086.     1.12013    3.46(4)      718.      3.492     3.522
  54102.     1.12047    3.46(4)      714.      3.492     3.517
  54118.     1.12081    3.49(4)      712.      3.493     3.514
  54135.     1.12114    3.44(4)      714.      3.493     3.512
  54151.     1.12148    3.46(4)      719.      3.494     3.510
  54167.     1.12181    3.45(4)      721.      3.494     3.509
  54183.     1.12215    3.47(4)      710.      3.495     3.509
  54200.     1.12249    3.45(4)      709.      3.495     3.509
  54216.     1.12282    3.49(4)      701.      3.496     3.509
  54232.     1.12316    3.46(4)      716.      3.497     3.511
  54248.     1.12350    3.46(4)      718.      3.497     3.515
  54265.     1.12384    3.50(4)      701.      3.498     3.520
  54281.     1.12417    3.49(4)      704.      3.498     3.526
  54297.     1.12451    3.43(4)      719.      3.499     3.530
  54314.     1.12485    3.42(4)      721.      3.499     3.528
  54330.     1.12519    3.48(4)      714.      3.500     3.524
  54346.     1.12552    3.49(4)      700.      3.500     3.520
  54362.     1.12586    3.49(4)      704.      3.501     3.517
  54379.     1.12620    3.48(4)      711.      3.501     3.515
  54395.     1.12654    3.44(4)      711.      3.502     3.514
  54411.     1.12687    3.42(4)      720.      3.503     3.513
  54428.     1.12721    3.43(4)      720.      3.503     3.513
  54444.     1.12755    3.46(4)      715.      3.504     3.513
  54460.     1.12789    3.51(4)      701.      3.504     3.513
  54477.     1.12823    3.46(4)      710.      3.505     3.513
  54493.     1.12857    3.45(4)      711.      3.505     3.514
  54509.     1.12890    3.46(4)      709.      3.506     3.514
  54526.     1.12924    3.44(4)      715.      3.506     3.515
  54542.     1.12958    3.52(4)      693.      3.507     3.516
  54559.     1.12992    3.47(4)      710.      3.507     3.518
  54575.     1.13026    3.49(4)      700.      3.508     3.519
  54591.     1.13060    3.49(4)      710.      3.508     3.522
  54608.     1.13094    3.46(4)      702.      3.509     3.526
  54624.     1.13128    3.48(4)      706.      3.510     3.533
  54640.     1.13162    3.49(4)      710.      3.510     3.541
  54657.     1.13196    3.52(4)      697.      3.511     3.545
  54673.     1.13230    3.52(4)      696.      3.511     3.545
  54690.     1.13264    3.55(4)      687.      3.512     3.543
  54706.     1.13298    3.57(4)      676.      3.512     3.542
  54722.     1.13332    3.48(4)      699.      3.513     3.542
  54739.     1.13366    3.51(4)      699.      3.513     3.547
  54755.     1.13400    3.60(4)      680.      3.514     3.557
  54772.     1.13434    3.56(4)      676.      3.514     3.577
  54788.     1.13468    3.54(4)      685.      3.515     3.610
  54805.     1.13502    3.63(4)      669.      3.515     3.643
  54821.     1.13536    3.63(4)      671.      3.516     3.650
  54837.     1.13570    3.58(4)      680.      3.516     3.636
  54854.     1.13604    3.60(4)      678.      3.517     3.618
  54870.     1.13638    3.62(4)      674.      3.517     3.604
  54887.     1.13672    3.55(4)      689.      3.518     3.596
  54903.     1.13706    3.51(4)      707.      3.518     3.594
  54920.     1.13740    3.56(4)      689.      3.519     3.601
  54936.     1.13774    3.55(4)      689.      3.519     3.619
  54953.     1.13809    3.77(4)      638.      3.520     3.658
  54969.     1.13843    3.71(4)      659.      3.520     3.733
  54986.     1.13877    3.78(4)      653.      3.521     3.849
  55002.     1.13911    3.92(4)      616.      3.522     3.957
  55019.     1.13945    3.98(4)      614.      3.522     4.007
  55035.     1.13979    3.95(4)      622.      3.523     4.050
  55052.     1.14014    4.11(4)      589.      3.523     4.110
  55068.     1.14048    4.03(4)      601.      3.524     4.154
  55085.     1.14082    3.97(4)      616.      3.524     4.167
  55101.     1.14116    3.94(4)      615.      3.525     4.105
  55118.     1.14151    3.91(4)      614.      3.525     3.994
  55134.     1.14185    3.83(4)      630.      3.526     3.882
  55151.     1.14219    3.72(4)      654.      3.526     3.792
  55167.     1.14253    3.68(4)      665.      3.527     3.724
  55184.     1.14288    3.63(4)      662.      3.527     3.676
  55200.     1.14322    3.62(4)      667.      3.528     3.642
  55217.     1.14356    3.59(4)      673.      3.528     3.620
  55234.     1.14391    3.60(4)      673.      3.529     3.605
  55250.     1.14425    3.61(4)      668.      3.529     3.595
  55267.     1.14459    3.66(4)      661.      3.530     3.587
  55283.     1.14494    3.55(4)      686.      3.530     3.582
  55300.     1.14528    3.55(4)      688.      3.531     3.579
  55317.     1.14562    3.59(4)      671.      3.531     3.578
  55333.     1.14597    3.58(4)      683.      3.532     3.578
  55350.     1.14631    3.60(4)      665.      3.532     3.579
  55366.     1.14665    3.59(4)      671.      3.533     3.581
  55383.     1.14700    3.61(4)      671.      3.533     3.587
  55400.     1.14734    3.58(4)      674.      3.534     3.602
  55416.     1.14769    3.61(4)      667.      3.534     3.633
  55433.     1.14803    3.67(4)      650.      3.535     3.685
  55449.     1.14838    3.69(4)      657.      3.535     3.745
  55466.     1.14872    3.74(4)      638.      3.535     3.777
  55483.     1.14906    3.79(4)      632.      3.536     3.764
  55499.     1.14941    3.76(4)      627.      3.536     3.727
  55516.     1.14975    3.71(4)      647.      3.537     3.692
  55533.     1.15010    3.58(4)      674.      3.537     3.663
  55549.     1.15044    3.60(4)      671.      3.538     3.641
  55566.     1.15079    3.55(4)      676.      3.538     3.625
  55583.     1.15113    3.54(4)      677.      3.539     3.615
  55599.     1.15148    3.64(4)      659.      3.539     3.609
  55616.     1.15183    3.55(4)      676.      3.540     3.606
  55633.     1.15217    3.65(4)      658.      3.540     3.606
  55649.     1.15252    3.66(4)      651.      3.541     3.608
  55666.     1.15286    3.54(4)      681.      3.541     3.613
  55683.     1.15321    3.61(4)      658.      3.542     3.619
  55699.     1.15355    3.64(4)      658.      3.542     3.629
  55716.     1.15390    3.70(4)      642.      3.543     3.643
  55733.     1.15425    3.64(4)      657.      3.543     3.664
  55750.     1.15459    3.72(4)      637.      3.544     3.698
  55766.     1.15494    3.82(4)      623.      3.544     3.757
  55783.     1.15529    3.85(4)      619.      3.545     3.867
  55800.     1.15563    4.10(4)      579.      3.545     4.062
  55817.     1.15598    4.30(4)      552.      3.545     4.344
  55833.     1.15633    4.47(4)      532.      3.546     4.606
  55850.     1.15667    4.63(4)      511.      3.546     4.696
  55867.     1.15702    4.66(4)      502.      3.547     4.629
  55884.     1.15737    4.45(4)      530.      3.547     4.462
  55900.     1.15772    4.34(4)      546.      3.548     4.274
  55917.     1.15806    4.21(4)      559.      3.548     4.118
  55934.     1.15841    4.07(4)      581.      3.549     4.006
  55951.     1.15876    3.92(4)      606.      3.549     3.925
  55967.     1.15911    3.97(4)      596.      3.550     3.863
  55984.     1.15945    3.78(4)      632.      3.550     3.820
  56001.     1.15980    3.83(4)      623.      3.551     3.801
  56018.     1.16015    3.77(4)      635.      3.551     3.812
  56035.     1.16050    3.85(4)      617.      3.551     3.857
  56051.     1.16085    3.96(4)      600.      3.552     3.913
  56068.     1.16119    4.02(4)      591.      3.552     3.924
  56085.     1.16154    3.81(4)      628.      3.553     3.893
  56102.     1.16189    3.85(4)      623.      3.553     3.855
  56119.     1.16224    3.78(4)      628.      3.554     3.825
  56136.     1.16259    3.84(4)      612.      3.554     3.811
  56152.     1.16294    3.93(4)      593.      3.555     3.811
  56169.     1.16329    3.89(4)      611.      3.555     3.827
  56186.     1.16363    3.84(4)      619.      3.555     3.866
  56203.     1.16398    3.97(4)      602.      3.556     3.944
  56220.     1.16433    4.09(4)      585.      3.556     4.094
  56237.     1.16468    4.38(4)      543.      3.557     4.358
  56254.     1.16503    4.69(4)      504.      3.557     4.717
  56270.     1.16538    5.02(5)      470.      3.558     5.018
  56287.     1.16573    5.17(5)      455.      3.558     5.141
  56304.     1.16608    5.25(5)      450.      3.559     5.128
  56321.     1.16643    5.15(5)      461.      3.559     5.046
  56338.     1.16678    4.92(5)      481.      3.559     4.896
  56355.     1.16713    4.79(4)      495.      3.560     4.745
  56372.     1.16748    4.79(5)      490.      3.560     4.655
  56389.     1.16783    4.74(4)      496.      3.561     4.656
  56406.     1.16818    4.83(5)      491.      3.561     4.779
  56423.     1.16853    5.20(5)      458.      3.562     5.106
  56439.     1.16888    5.90(5)      410.      3.562     5.802
  56456.     1.16923    7.40(6)      323.6     3.562     7.110
  56473.     1.16958    9.67(6)      239.7     3.563     9.058
  56490.     1.16994   11.62(7)      199.4     3.563    10.776
  56507.     1.17029   12.81(7)      178.9     3.564    11.580
  56524.     1.17064   12.88(7)      179.5     3.564    12.124
  56541.     1.17099   12.83(7)      179.1     3.564    12.459
  56558.     1.17134   12.10(7)      189.3     3.565    11.924
  56575.     1.17169   10.84(7)      212.6     3.565    10.524
  56592.     1.17204    9.14(6)      254.7     3.566     8.932
  56609.     1.17240    7.69(6)      302.6     3.566     7.567
  56626.     1.17275    6.58(5)      360.      3.567     6.526
  56643.     1.17310    5.83(5)      405.      3.567     5.782
  56660.     1.17345    5.40(5)      438.      3.567     5.279
  56677.     1.17380    5.18(5)      455.      3.568     4.968
  56694.     1.17416    4.98(5)      475.      3.568     4.771
  56711.     1.17451    4.73(5)      491.      3.569     4.585
  56728.     1.17486    4.53(4)      511.      3.569     4.393
  56745.     1.17521    4.30(4)      542.      3.569     4.224
  56762.     1.17557    4.14(4)      565.      3.570     4.091
  56779.     1.17592    4.13(4)      565.      3.570     3.989
  56796.     1.17627    3.99(4)      582.      3.571     3.913
  56813.     1.17662    3.99(4)      582.      3.571     3.856
  56830.     1.17698    3.87(4)      608.      3.571     3.813
  56847.     1.17733    3.91(4)      591.      3.572     3.781
  56864.     1.17768    3.79(4)      610.      3.572     3.756
  56881.     1.17804    3.81(4)      616.      3.573     3.737
  56898.     1.17839    3.83(4)      615.      3.573     3.722
  56915.     1.17874    3.79(4)      616.      3.573     3.709
  56933.     1.17910    3.75(4)      623.      3.574     3.700
  56950.     1.17945    3.75(4)      621.      3.574     3.693
  56967.     1.17980    3.74(4)      620.      3.575     3.688
  56984.     1.18016    3.79(4)      602.      3.575     3.685
  57001.     1.18051    3.70(4)      636.      3.575     3.684
  57018.     1.18087    3.73(4)      618.      3.576     3.685
  57035.     1.18122    3.63(4)      641.      3.576     3.690
  57052.     1.18158    3.73(4)      629.      3.576     3.701
  57069.     1.18193    3.73(4)      628.      3.577     3.724
  57086.     1.18229    3.79(4)      613.      3.577     3.765
  57104.     1.18264    3.91(4)      593.      3.578     3.827
  57121.     1.18299    3.95(4)      581.      3.578     3.886
  57138.     1.18335    4.04(4)      567.      3.578     3.913
  57155.     1.18370    3.96(4)      581.      3.579     3.904
  57172.     1.18406    3.98(4)      575.      3.579     3.885
  57189.     1.18442    4.01(4)      573.      3.580     3.882
  57206.     1.18477    3.91(4)      589.      3.580     3.920
  57224.     1.18513    4.05(4)      567.      3.580     4.020
  57241.     1.18548    4.16(4)      554.      3.581     4.180
  57258.     1.18584    4.21(4)      545.      3.581     4.295
  57275.     1.18619    4.23(4)      538.      3.581     4.288
  57292.     1.18655    4.19(4)      553.      3.582     4.232
  57309.     1.18691    4.19(4)      546.      3.582     4.209
  57327.     1.18726    4.38(4)      529.      3.582     4.277
  57344.     1.18762    4.56(4)      507.      3.583     4.505
  57361.     1.18797    4.93(5)      469.      3.583     4.939
  57378.     1.18833    5.42(5)      423.      3.584     5.439
  57396.     1.18869    5.77(5)      392.      3.584     5.723
  57413.     1.18904    5.82(5)      390.      3.584     5.660
  57430.     1.18940    5.44(5)      422.      3.585     5.324
  57447.     1.18976    5.04(5)      456.      3.585     4.932
  57464.     1.19011    4.68(5)      492.      3.585     4.599
  57482.     1.19047    4.34(4)      534.      3.586     4.351
  57499.     1.19083    4.20(4)      546.      3.586     4.172
  57516.     1.19119    4.10(4)      563.      3.586     4.041
  57533.     1.19154    4.00(4)      576.      3.587     3.950
  57551.     1.19190    3.88(4)      592.      3.587     3.886
  57568.     1.19226    3.88(4)      590.      3.587     3.831
  57585.     1.19262    3.82(4)      601.      3.588     3.792
  57602.     1.19297    3.74(4)      615.      3.588     3.767
  57620.     1.19333    3.82(4)      600.      3.588     3.761
  57637.     1.19369    3.80(4)      599.      3.589     3.776
  57654.     1.19405    3.80(4)      601.      3.589     3.809
  57672.     1.19441    3.86(4)      595.      3.589     3.825
  57689.     1.19476    3.78(4)      610.      3.590     3.807
  57706.     1.19512    3.77(4)      611.      3.590     3.772
  57724.     1.19548    3.88(4)      591.      3.590     3.737
  57741.     1.19584    3.90(4)      582.      3.591     3.708
  57758.     1.19620    3.77(4)      615.      3.591     3.689
  57776.     1.19656    3.70(4)      619.      3.591     3.676
  57793.     1.19692    3.70(4)      625.      3.592     3.666
  57810.     1.19728    3.70(4)      627.      3.592     3.655
  57828.     1.19764    3.66(4)      629.      3.592     3.645
  57845.     1.19800    3.64(4)      632.      3.593     3.638
  57862.     1.19835    3.61(4)      635.      3.593     3.632
  57880.     1.19871    3.72(4)      616.      3.593     3.627
  57897.     1.19907    3.67(4)      622.      3.594     3.624
  57914.     1.19943    3.69(4)      618.      3.594     3.622
  57932.     1.19979    3.66(4)      622.      3.594     3.621
  57949.     1.20015    3.72(4)      618.      3.595     3.620
  57966.     1.20051    3.67(4)      631.      3.595     3.620
  57984.     1.20087    3.70(4)      611.      3.595     3.620
  58001.     1.20123    3.71(4)      612.      3.596     3.621
  58019.     1.20159    3.74(4)      620.      3.596     3.623
  58036.     1.20195    3.71(4)      624.      3.596     3.626
  58053.     1.20232    3.68(4)      623.      3.597     3.631
  58071.     1.20268    3.76(4)      608.      3.597     3.640
  58088.     1.20304    3.67(4)      617.      3.597     3.655
  58106.     1.20340    3.69(4)      618.      3.598     3.676
  58123.     1.20376    3.72(4)      615.      3.598     3.696
  58141.     1.20412    3.68(4)      627.      3.598     3.703
  58158.     1.20448    3.67(4)      624.      3.598     3.699
  58175.     1.20484    3.70(4)      621.      3.599     3.695
  58193.     1.20520    3.67(4)      618.      3.599     3.700
  58210.     1.20557    3.76(4)      604.      3.599     3.722
  58228.     1.20593    3.73(4)      612.      3.600     3.767
  58245.     1.20629    3.76(4)      607.      3.600     3.821
  58263.     1.20665    3.78(4)      604.      3.600     3.848
  58280.     1.20701    3.87(4)      583.      3.601     3.859
  58298.     1.20738    3.84(4)      589.      3.601     3.875
  58315.     1.20774    3.85(4)      590.      3.601     3.880
  58333.     1.20810    3.91(4)      572.      3.601     3.851
  58350.     1.20846    3.81(4)      593.      3.602     3.807
  58368.     1.20883    3.81(4)      591.      3.602     3.766
  58385.     1.20919    3.74(4)      607.      3.602     3.736
  58403.     1.20955    3.76(4)      604.      3.603     3.718
  58420.     1.20991    3.77(4)      601.      3.603     3.714
  58438.     1.21028    3.79(4)      592.      3.603     3.727
  58455.     1.21064    3.76(4)      604.      3.603     3.757
  58473.     1.21100    3.94(4)      566.      3.604     3.796
  58490.     1.21137    3.90(4)      582.      3.604     3.810
  58508.     1.21173    3.85(4)      589.      3.604     3.801
  58526.     1.21209    3.86(4)      580.      3.604     3.790
  58543.     1.21246    3.83(4)      589.      3.605     3.791
  58561.     1.21282    3.87(4)      592.      3.605     3.819
  58578.     1.21319    3.92(4)      574.      3.605     3.896
  58596.     1.21355    4.16(4)      541.      3.606     4.053
  58613.     1.21391    4.48(4)      503.      3.606     4.293
  58631.     1.21428    4.77(5)      468.      3.606     4.498
  58649.     1.21464    4.86(5)      458.      3.606     4.529
  58666.     1.21501    4.72(5)      476.      3.607     4.412
  58684.     1.21537    4.51(4)      497.      3.607     4.260
  58701.     1.21574    4.33(4)      514.      3.607     4.138
  58719.     1.21610    4.15(4)      541.      3.607     4.053
  58737.     1.21647    4.04(4)      557.      3.608     3.999
  58754.     1.21683    3.92(4)      575.      3.608     3.985
  58772.     1.21720    3.93(4)      565.      3.608     4.002
  58789.     1.21756    3.91(4)      574.      3.608     3.995
  58807.     1.21793    3.84(4)      587.      3.609     3.949
  58825.     1.21829    3.82(4)      587.      3.609     3.897
  58842.     1.21866    3.84(4)      588.      3.609     3.863
  58860.     1.21902    3.94(4)      568.      3.609     3.853
  58878.     1.21939    3.97(4)      566.      3.610     3.855
  58895.     1.21975    4.02(4)      556.      3.610     3.860
  58913.     1.22012    4.07(4)      541.      3.610     3.883
  58931.     1.22049    4.13(4)      535.      3.610     3.923
  58948.     1.22085    4.02(4)      556.      3.611     3.935
  58966.     1.22122    4.01(4)      555.      3.611     3.907
  58984.     1.22159    4.02(4)      550.      3.611     3.876
  59001.     1.22195    3.98(4)      554.      3.611     3.861
  59019.     1.22232    3.89(4)      574.      3.612     3.860
  59037.     1.22269    3.83(4)      586.      3.612     3.852
  59055.     1.22305    3.79(4)      589.      3.612     3.829
  59072.     1.22342    3.79(4)      585.      3.612     3.808
  59090.     1.22379    3.75(4)      593.      3.613     3.797
  59108.     1.22415    3.72(4)      602.      3.613     3.798
  59125.     1.22452    3.80(4)      580.      3.613     3.811
  59143.     1.22489    3.79(4)      590.      3.613     3.840
  59161.     1.22526    3.88(4)      569.      3.614     3.889
  59179.     1.22562    3.95(4)      558.      3.614     3.928
  59196.     1.22599    4.02(4)      551.      3.614     3.930
  59214.     1.22636    3.97(4)      561.      3.614     3.924
  59232.     1.22673    3.91(4)      570.      3.614     3.945
  59250.     1.22710    4.04(4)      553.      3.615     4.005
  59268.     1.22746    4.20(4)      525.      3.615     4.078
  59285.     1.22783    4.12(4)      543.      3.615     4.124
  59303.     1.22820    4.13(4)      537.      3.615     4.134
  59321.     1.22857    4.10(4)      532.      3.616     4.120
  59339.     1.22894    4.07(4)      543.      3.616     4.071
  59356.     1.22931    4.02(4)      550.      3.616     4.015
  59374.     1.22967    4.05(4)      545.      3.616     3.976
  59392.     1.23004    4.12(4)      539.      3.616     3.953
  59410.     1.23041    4.10(4)      537.      3.617     3.937
  59428.     1.23078    4.06(4)      543.      3.617     3.920
  59446.     1.23115    4.05(4)      537.      3.617     3.913
  59463.     1.23152    4.05(4)      544.      3.617     3.928
  59481.     1.23189    4.08(4)      540.      3.617     3.982
  59499.     1.23226    4.27(4)      512.      3.618     4.107
  59517.     1.23263    4.59(5)      467.      3.618     4.367
  59535.     1.23300    5.00(5)      432.      3.618     4.850
  59553.     1.23337    5.59(5)      380.      3.618     5.532
  59571.     1.23374    5.96(5)      354.      3.618     6.036
  59588.     1.23411    5.93(5)      361.      3.619     6.124
  59606.     1.23448    5.71(5)      374.      3.619     5.901
  59624.     1.23485    5.41(5)      399.      3.619     5.478
  59642.     1.23522    5.06(5)      422.      3.619     5.033
  59660.     1.23559    4.67(5)      457.      3.619     4.662
  59678.     1.23596    4.21(4)      514.      3.620     4.382
  59696.     1.23633    4.17(4)      514.      3.620     4.179
  59714.     1.23670    4.11(4)      525.      3.620     4.034
  59732.     1.23708    4.00(4)      537.      3.620     3.932
  59749.     1.23745    4.01(4)      535.      3.620     3.860
  59767.     1.23782    3.91(4)      550.      3.620     3.810
  59785.     1.23819    3.95(4)      544.      3.621     3.775
  59803.     1.23856    3.94(4)      539.      3.621     3.750
  59821.     1.23893    4.00(4)      522.      3.621     3.735
  59839.     1.23930    3.95(4)      518.      3.621     3.727
  59857.     1.23968    3.98(4)      512.      3.621     3.728
  59875.     1.24005    4.01(4)      502.      3.622     3.744
  59893.     1.24042    4.07(5)      477.      3.622     3.781
  59911.     1.24079    4.04(5)      467.      3.622     3.842
  59929.     1.24116    4.06(5)      458.      3.622     3.896
  59947.     1.24154    4.12(5)      437.      3.622     3.907
  59965.     1.24191    4.03(5)      443.      3.622     3.886
  59983.     1.24228    4.01(5)      445.      3.623     3.854
  60001.     1.24265    4.00(5)      447.      3.623     3.823
  60019.     1.24303    3.88(5)      463.      3.623     3.802
  60037.     1.24340    3.90(5)      461.      3.623     3.790
  60055.     1.24377    3.94(5)      440.      3.623     3.786
  60073.     1.24415    3.98(5)      430.      3.623     3.799
  60091.     1.24452    3.94(5)      441.      3.624     3.818
  60109.     1.24489    3.94(5)      440.      3.624     3.814
  60127.     1.24527    3.88(5)      460.      3.624     3.785
  60145.     1.24564    3.90(5)      446.      3.624     3.752
  60163.     1.24601    3.91(5)      445.      3.624     3.723
  60181.     1.24639    3.89(5)      444.      3.624     3.701
  60199.     1.24676    3.87(5)      448.      3.624     3.685
  60217.     1.24714    3.78(5)      458.      3.625     3.674
  60235.     1.24751    3.74(5)      464.      3.625     3.667
  60253.     1.24788    3.79(5)      461.      3.625     3.663
  60271.     1.24826    3.70(5)      464.      3.625     3.662
  60290.     1.24863    3.74(5)      464.      3.625     3.665
  60308.     1.24901    3.77(5)      454.      3.625     3.670
  60326.     1.24938    3.69(5)      470.      3.626     3.672
  60344.     1.24976    3.63(5)      485.      3.626     3.670
  60362.     1.25013    3.63(5)      480.      3.626     3.665
  60380.     1.25051    3.63(5)      485.      3.626     3.661
  60398.     1.25088    3.66(5)      483.      3.626     3.657
  60416.     1.25126    3.64(5)      485.      3.626     3.655
  60434.     1.25163    3.64(5)      481.      3.626     3.654
  60453.     1.25201    3.58(5)      493.      3.626     3.654
  60471.     1.25239    3.61(5)      492.      3.627     3.656
  60489.     1.25276    3.73(5)      478.      3.627     3.659
  60507.     1.25314    3.72(5)      472.      3.627     3.664
  60525.     1.25351    3.65(4)      495.      3.627     3.671
  60543.     1.25389    3.75(5)      475.      3.627     3.685
  60561.     1.25427    3.76(5)      473.      3.627     3.709
  60580.     1.25464    3.78(5)      484.      3.627     3.757
  60598.     1.25502    3.86(5)      469.      3.628     3.843
  60616.     1.25539    4.04(5)      449.      3.628     3.956
  60634.     1.25577    4.14(5)      444.      3.628     4.033
  60652.     1.25615    4.14(5)      438.      3.628     4.025
  60671.     1.25653    4.04(5)      453.      3.628     3.961
  60689.     1.25690    3.99(5)      460.      3.628     3.890
  60707.     1.25728    3.95(5)      456.      3.628     3.833
  60725.     1.25766    3.86(5)      467.      3.628     3.798
  60743.     1.25803    3.72(4)      503.      3.628     3.780
  60762.     1.25841    3.62(4)      523.      3.629     3.767
  60780.     1.25879    3.70(4)      518.      3.629     3.752
  60798.     1.25917    3.80(4)      516.      3.629     3.732
  60816.     1.25954    3.72(4)      539.      3.629     3.715
  60835.     1.25992    3.70(4)      548.      3.629     3.705
  60853.     1.26030    3.76(4)      549.      3.629     3.702
  60871.     1.26068    3.73(4)      559.      3.629     3.710
  60889.     1.26106    3.78(4)      563.      3.629     3.730
  60908.     1.26144    3.81(4)      562.      3.629     3.766
  60926.     1.26181    3.83(4)      568.      3.630     3.811
  60944.     1.26219    3.84(4)      565.      3.630     3.843
  60962.     1.26257    3.75(4)      581.      3.630     3.851
  60981.     1.26295    3.74(4)      582.      3.630     3.834
  60999.     1.26333    3.67(4)      599.      3.630     3.800
  61017.     1.26371    3.67(4)      595.      3.630     3.762
  61036.     1.26409    3.72(4)      584.      3.630     3.730
  61054.     1.26447    3.68(4)      590.      3.630     3.705
  61072.     1.26485    3.71(4)      585.      3.630     3.688
  61091.     1.26523    3.65(4)      601.      3.630     3.675
  61109.     1.26561    3.74(4)      585.      3.630     3.666
  61127.     1.26598    3.59(4)      607.      3.631     3.660
  61146.     1.26636    3.62(4)      603.      3.631     3.656
  61164.     1.26674    3.63(4)      604.      3.631     3.653
  61182.     1.26712    3.65(4)      589.      3.631     3.651
  61201.     1.26750    3.70(4)      587.      3.631     3.650
  61219.     1.26789    3.66(4)      595.      3.631     3.650
  61237.     1.26827    3.62(4)      607.      3.631     3.650
  61256.     1.26865    3.65(4)      593.      3.631     3.650
  61274.     1.26903    3.68(4)      590.      3.631     3.651
  61292.     1.26941    3.72(4)      582.      3.631     3.652
  61311.     1.26979    3.68(4)      584.      3.631     3.654
  61329.     1.27017    3.67(4)      594.      3.631     3.656
  61348.     1.27055    3.67(4)      594.      3.632     3.660
  61366.     1.27093    3.65(4)      595.      3.632     3.664
  61384.     1.27131    3.68(4)      591.      3.632     3.670
  61403.     1.27169    3.69(4)      584.      3.632     3.680
  61421.     1.27208    3.69(4)      593.      3.632     3.697
  61440.     1.27246    3.73(4)      581.      3.632     3.727
  61458.     1.27284    3.76(4)      585.      3.632     3.782
  61477.     1.27322    3.93(4)      544.      3.632     3.871
  61495.     1.27360    3.95(4)      544.      3.632     3.959
  61513.     1.27399    3.93(4)      542.      3.632     3.992
  61532.     1.27437    3.97(4)      542.      3.632     3.992
  61550.     1.27475    4.01(4)      535.      3.632     4.004
  61569.     1.27513    3.93(4)      551.      3.632     4.021
  61587.     1.27552    4.01(4)      535.      3.632     4.004
  61606.     1.27590    3.97(4)      542.      3.632     3.957
  61624.     1.27628    3.94(4)      548.      3.632     3.910
  61643.     1.27666    3.97(4)      544.      3.633     3.879
  61661.     1.27705    3.97(4)      537.      3.633     3.855
  61680.     1.27743    3.87(4)      551.      3.633     3.824
  61698.     1.27781    3.84(4)      562.      3.633     3.789
  61717.     1.27820    3.79(4)      569.      3.633     3.758
  61735.     1.27858    3.81(4)      562.      3.633     3.735
  61754.     1.27896    3.77(4)      559.      3.633     3.719
  61772.     1.27935    3.71(4)      578.      3.633     3.709
  61791.     1.27973    3.66(4)      593.      3.633     3.704
  61809.     1.28012    3.69(4)      583.      3.633     3.704
  61828.     1.28050    3.72(4)      574.      3.633     3.707
  61846.     1.28088    3.71(4)      574.      3.633     3.715
  61865.     1.28127    3.66(4)      585.      3.633     3.729
  61884.     1.28165    3.69(4)      582.      3.633     3.752
  61902.     1.28204    3.71(4)      572.      3.633     3.796
  61921.     1.28242    3.72(4)      580.      3.633     3.877
  61939.     1.28281    3.92(4)      546.      3.633     4.014
  61958.     1.28319    3.97(4)      537.      3.633     4.191
  61976.     1.28358    4.14(4)      513.      3.633     4.333
  61995.     1.28396    4.29(4)      502.      3.633     4.438
  62014.     1.28435    4.49(5)      479.      3.633     4.555
  62032.     1.28473    4.91(5)      434.      3.633     4.716
  62051.     1.28512    5.03(5)      421.      3.633     4.789
  62069.     1.28550    5.02(5)      419.      3.633     4.667
  62088.     1.28589    4.56(5)      472.      3.634     4.459
  62107.     1.28628    4.39(5)      487.      3.634     4.264
  62125.     1.28666    4.21(4)      510.      3.634     4.118
  62144.     1.28705    4.08(4)      525.      3.634     4.027
  62163.     1.28743    4.05(4)      520.      3.634     3.984
  62181.     1.28782    3.94(4)      536.      3.634     3.963
  62200.     1.28821    3.94(4)      537.      3.634     3.931
  62219.     1.28859    3.85(4)      555.      3.634     3.884
  62237.     1.28898    3.86(4)      554.      3.634     3.838
  62256.     1.28937    3.80(4)      561.      3.634     3.802
  62275.     1.28975    3.74(4)      572.      3.634     3.778
  62293.     1.29014    3.74(4)      571.      3.634     3.765
  62312.     1.29053    3.76(4)      562.      3.634     3.765
  62331.     1.29091    3.73(4)      574.      3.634     3.779
  62349.     1.29130    3.76(4)      569.      3.634     3.819
  62368.     1.29169    3.76(4)      577.      3.634     3.901
  62387.     1.29208    3.98(4)      538.      3.634     4.034
  62406.     1.29246    4.20(4)      503.      3.634     4.181
  62424.     1.29285    4.30(5)      490.      3.634     4.282
  62443.     1.29324    4.42(5)      483.      3.634     4.322
  62462.     1.29363    4.49(5)      470.      3.634     4.313
  62480.     1.29402    4.41(5)      475.      3.634     4.276
  62499.     1.29440    4.33(5)      485.      3.634     4.204
  62518.     1.29479    4.17(4)      506.      3.634     4.119
  62537.     1.29518    4.00(4)      537.      3.634     4.045
  62555.     1.29557    3.94(4)      540.      3.634     4.008
  62574.     1.29596    3.87(4)      548.      3.634     4.030
  62593.     1.29635    3.97(4)      531.      3.634     4.113
  62612.     1.29674    3.99(4)      528.      3.634     4.190
  62631.     1.29713    4.04(4)      520.      3.634     4.178
  62649.     1.29751    3.90(4)      541.      3.634     4.094
  62668.     1.29790    3.90(4)      535.      3.634     3.992
  62687.     1.29829    3.78(4)      563.      3.634     3.903
  62706.     1.29868    3.72(4)      568.      3.634     3.836
  62725.     1.29907    3.70(4)      575.      3.634     3.787
  62743.     1.29946    3.67(4)      582.      3.634     3.753
  62762.     1.29985    3.67(4)      578.      3.634     3.730
  62781.     1.30024    3.67(4)      579.      3.634     3.716
  62800.     1.30063    3.67(4)      581.      3.634     3.710
  62819.     1.30102    3.78(4)      558.      3.634     3.714
  62838.     1.30141    3.64(4)      576.      3.634     3.732
  62856.     1.30180    3.76(4)      560.      3.634     3.763
  62875.     1.30219    3.80(4)      553.      3.634     3.799
  62894.     1.30259    3.76(4)      552.      3.634     3.818
  62913.     1.30298    3.75(4)      566.      3.634     3.804
  62932.     1.30337    3.73(4)      561.      3.634     3.773
  62951.     1.30376    3.71(4)      564.      3.634     3.743
  62970.     1.30415    3.63(4)      576.      3.634     3.718
  62989.     1.30454    3.62(4)      584.      3.634     3.701
  63007.     1.30493    3.57(4)      584.      3.634     3.688
  63026.     1.30532    3.59(4)      582.      3.634     3.680
  63045.     1.30571    3.58(4)      585.      3.634     3.676
  63064.     1.30611    3.59(4)      578.      3.634     3.675
  63083.     1.30650    3.57(4)      590.      3.634     3.679
  63102.     1.30689    3.62(4)      574.      3.633     3.690
  63121.     1.30728    3.59(4)      582.      3.633     3.710
  63140.     1.30768    3.62(4)      577.      3.633     3.737
  63159.     1.30807    3.65(4)      567.      3.633     3.749
  63178.     1.30846    3.60(4)      582.      3.633     3.740
  63197.     1.30885    3.52(4)      591.      3.633     3.723
  63216.     1.30925    3.54(4)      584.      3.633     3.705
  63235.     1.30964    3.59(4)      584.      3.633     3.693
  63254.     1.31003    3.56(4)      584.      3.633     3.685
  63273.     1.31042    3.55(4)      580.      3.633     3.682
  63292.     1.31082    3.66(4)      557.      3.633     3.682
  63311.     1.31121    3.66(4)      560.      3.633     3.689
  63330.     1.31160    3.58(4)      576.      3.633     3.706
  63349.     1.31200    3.61(4)      573.      3.633     3.740
  63368.     1.31239    3.65(4)      564.      3.633     3.797
  63387.     1.31279    3.70(4)      560.      3.633     3.852
  63406.     1.31318    3.75(4)      552.      3.633     3.859
  63425.     1.31357    3.71(4)      558.      3.633     3.828
  63444.     1.31397    3.61(4)      574.      3.633     3.788
  63463.     1.31436    3.66(4)      563.      3.633     3.753
  63482.     1.31476    3.65(4)      567.      3.633     3.727
  63501.     1.31515    3.57(4)      585.      3.633     3.710
  63520.     1.31554    3.60(4)      569.      3.633     3.698
  63539.     1.31594    3.62(4)      568.      3.633     3.691
  63558.     1.31633    3.63(4)      563.      3.633     3.688
  63577.     1.31673    3.60(4)      576.      3.633     3.687
  63596.     1.31712    3.59(4)      578.      3.633     3.689
  63615.     1.31752    3.61(4)      565.      3.632     3.694
  63634.     1.31791    3.56(4)      579.      3.632     3.703
  63653.     1.31831    3.60(4)      569.      3.632     3.717
  63672.     1.31871    3.66(4)      567.      3.632     3.743
  63691.     1.31910    3.75(4)      550.      3.632     3.790
  63711.     1.31950    3.85(4)      537.      3.632     3.871
  63730.     1.31989    3.95(4)      521.      3.632     3.987
  63749.     1.32029    4.08(4)      508.      3.632     4.086
  63768.     1.32069    4.13(4)      496.      3.632     4.139
  63787.     1.32108    4.29(5)      475.      3.632     4.165
  63806.     1.32148    4.23(5)      483.      3.632     4.155
  63825.     1.32187    4.27(5)      478.      3.632     4.145
  63844.     1.32227    4.19(5)      493.      3.632     4.196
  63864.     1.32267    4.35(5)      475.      3.632     4.348
  63883.     1.32307    4.48(5)      456.      3.632     4.549
  63902.     1.32346    4.59(5)      443.      3.632     4.616
  63921.     1.32386    4.55(5)      442.      3.632     4.540
  63940.     1.32426    4.54(5)      445.      3.631     4.445
  63959.     1.32465    4.54(5)      445.      3.631     4.407
  63979.     1.32505    4.48(5)      456.      3.631     4.448
  63998.     1.32545    4.54(5)      453.      3.631     4.514
  64017.     1.32585    4.60(5)      443.      3.631     4.542
  64036.     1.32624    4.68(5)      440.      3.631     4.566
  64055.     1.32664    4.76(5)      425.      3.631     4.644
  64075.     1.32704    4.83(5)      421.      3.631     4.720
  64094.     1.32744    4.74(5)      433.      3.631     4.681
  64113.     1.32784    4.49(5)      455.      3.631     4.524
  64132.     1.32823    4.27(5)      482.      3.631     4.329
  64152.     1.32863    4.11(5)      493.      3.631     4.158
  64171.     1.32903    3.98(4)      507.      3.631     4.028
  64190.     1.32943    3.92(4)      522.      3.631     3.935
  64209.     1.32983    3.89(4)      520.      3.631     3.873
  64229.     1.33023    3.89(4)      524.      3.630     3.834
  64248.     1.33063    3.78(4)      536.      3.630     3.814
  64267.     1.33103    3.77(4)      541.      3.630     3.814
  64286.     1.33143    3.76(4)      540.      3.630     3.842
  64306.     1.33183    3.89(4)      518.      3.630     3.915
  64325.     1.33223    3.95(4)      512.      3.630     4.059
  64344.     1.33263    4.23(5)      475.      3.630     4.270
  64364.     1.33303    4.45(5)      448.      3.630     4.461
  64383.     1.33343    4.57(5)      433.      3.630     4.541
  64402.     1.33383    4.49(5)      445.      3.630     4.462
  64422.     1.33423    4.30(5)      468.      3.630     4.297
  64441.     1.33463    4.05(4)      498.      3.630     4.131
  64460.     1.33503    3.91(4)      515.      3.630     3.998
  64480.     1.33543    3.88(4)      517.      3.629     3.900
  64499.     1.33583    3.69(4)      549.      3.629     3.830
  64518.     1.33623    3.66(4)      552.      3.629     3.780
  64538.     1.33663    3.63(4)      551.      3.629     3.747
  64557.     1.33703    3.56(4)      574.      3.629     3.723
  64576.     1.33743    3.63(4)      554.      3.629     3.705
  64596.     1.33783    3.69(4)      533.      3.629     3.693
  64615.     1.33823    3.56(4)      562.      3.629     3.683
  64635.     1.33864    3.58(4)      553.      3.629     3.677
  64654.     1.33904    3.58(4)      559.      3.629     3.673
  64673.     1.33944    3.68(4)      537.      3.629     3.672
  64693.     1.33984    3.58(4)      561.      3.629     3.672
  64712.     1.34024    3.59(4)      552.      3.628     3.673
  64732.     1.34065    3.63(4)      548.      3.628     3.677
  64751.     1.34105    3.62(4)      551.      3.628     3.678
  64770.     1.34145    3.61(4)      551.      3.628     3.677
  64790.     1.34185    3.57(4)      558.      3.628     3.674
  64809.     1.34226    3.63(4)      544.      3.628     3.672
  64829.     1.34266    3.61(4)      550.      3.628     3.671
  64848.     1.34306    3.62(4)      543.      3.628     3.674
  64868.     1.34346    3.63(4)      545.      3.628     3.680
  64887.     1.34387    3.65(4)      548.      3.628     3.695
  64906.     1.34427    3.71(4)      532.      3.628     3.719
  64926.     1.34467    3.73(4)      524.      3.627     3.743
  64945.     1.34508    3.71(4)      531.      3.627     3.748
  64965.     1.34548    3.73(4)      527.      3.627     3.739
  64984.     1.34588    3.68(4)      540.      3.627     3.728
  65004.     1.34629    3.71(4)      529.      3.627     3.725
  65023.     1.34669    3.73(4)      524.      3.627     3.731
  65043.     1.34710    3.77(4)      517.      3.627     3.740
  65062.     1.34750    3.74(4)      527.      3.627     3.739
  65082.     1.34790    3.72(4)      527.      3.627     3.729
  65101.     1.34831    3.75(4)      516.      3.627     3.717
  65121.     1.34871    3.62(4)      540.      3.626     3.707
  65141.     1.34912    3.64(4)      536.      3.626     3.702
  65160.     1.34952    3.64(4)      538.      3.626     3.702
  65180.     1.34993    3.66(4)      535.      3.626     3.708
  65199.     1.35033    3.69(4)      530.      3.626     3.722
  65219.     1.35074    3.78(4)      520.      3.626     3.753
  65238.     1.35114    3.82(4)      513.      3.626     3.808
  65258.     1.35155    3.87(4)      505.      3.626     3.887
  65277.     1.35195    3.88(4)      504.      3.626     3.954
  65297.     1.35236    3.89(4)      500.      3.626     3.973
  65317.     1.35277    3.85(4)      509.      3.625     3.958
  65336.     1.35317    3.91(4)      499.      3.625     3.932
  65356.     1.35358    3.86(4)      506.      3.625     3.900
  65375.     1.35398    3.80(4)      507.      3.625     3.862
  65395.     1.35439    3.84(4)      507.      3.625     3.828
  65415.     1.35480    3.73(4)      528.      3.625     3.804
  65434.     1.35520    3.77(4)      512.      3.625     3.791
  65454.     1.35561    3.72(4)      522.      3.625     3.788
  65474.     1.35602    3.79(4)      508.      3.625     3.794
  65493.     1.35642    3.87(4)      501.      3.624     3.810
  65513.     1.35683    3.81(4)      513.      3.624     3.840
  65533.     1.35724    3.87(4)      503.      3.624     3.891
  65552.     1.35764    3.93(5)      492.      3.624     3.969
  65572.     1.35805    3.98(5)      493.      3.624     4.072
  65592.     1.35846    4.19(5)      466.      3.624     4.183
  65611.     1.35887    4.27(5)      456.      3.624     4.342
  65631.     1.35927    4.61(5)      420.      3.624     4.636
  65651.     1.35968    5.07(5)      378.      3.624     5.128
  65670.     1.36009    5.56(5)      343.9     3.623     5.711
  65690.     1.36050    5.96(6)      321.1     3.623     6.140
  65710.     1.36091    6.18(6)      306.4     3.623     6.357
  65729.     1.36132    6.37(6)      299.9     3.623     6.452
  65749.     1.36172    6.47(6)      299.7     3.623     6.597
  65769.     1.36213    6.77(6)      281.3     3.623     6.853
  65789.     1.36254    7.17(6)      264.4     3.623     7.180
  65808.     1.36295    7.41(6)      258.2     3.623     7.168
  65828.     1.36336    7.15(6)      263.1     3.623     6.731
  65848.     1.36377    6.82(6)      279.7     3.622     6.245
  65868.     1.36418    6.26(6)      308.1     3.622     5.997
  65887.     1.36459    6.04(6)      320.0     3.622     6.133
  65907.     1.36500    6.13(6)      311.8     3.622     6.560
  65927.     1.36541    6.26(6)      303.4     3.622     6.719
  65947.     1.36582    6.20(6)      303.9     3.622     6.346
  65966.     1.36622    5.77(5)      330.9     3.622     5.770
  65986.     1.36663    5.32(5)      356.      3.622     5.236
  66006.     1.36704    4.83(5)      397.      3.622     4.819
  66026.     1.36746    4.54(5)      421.      3.621     4.508
  66046.     1.36787    4.26(5)      446.      3.621     4.282
  66065.     1.36828    4.12(5)      462.      3.621     4.121
  66085.     1.36869    4.05(5)      475.      3.621     4.006
  66105.     1.36910    3.96(5)      483.      3.621     3.926
  66125.     1.36951    3.86(5)      492.      3.621     3.870
  66145.     1.36992    3.88(5)      485.      3.621     3.831
  66165.     1.37033    3.79(4)      495.      3.621     3.807
  66184.     1.37074    3.82(4)      499.      3.621     3.798
  66204.     1.37115    3.80(4)      499.      3.620     3.808
  66224.     1.37156    3.85(5)      487.      3.620     3.847
  66244.     1.37197    3.82(4)      495.      3.620     3.919
  66264.     1.37239    3.94(5)      480.      3.620     3.986
  66284.     1.37280    3.99(5)      474.      3.620     3.999
  66304.     1.37321    3.97(5)      478.      3.620     3.967
  66324.     1.37362    4.03(5)      462.      3.620     3.908
  66343.     1.37403    3.85(5)      486.      3.620     3.846
  66363.     1.37445    3.79(4)      495.      3.619     3.795
  66383.     1.37486    3.74(4)      512.      3.619     3.757
  66403.     1.37527    3.75(4)      499.      3.619     3.731
  66423.     1.37568    3.70(4)      508.      3.619     3.716
  66443.     1.37610    3.74(4)      506.      3.619     3.710
  66463.     1.37651    3.73(4)      507.      3.619     3.708
  66483.     1.37692    3.73(4)      499.      3.619     3.704
  66503.     1.37734    3.70(4)      504.      3.619     3.693
  66523.     1.37775    3.69(4)      513.      3.618     3.681
  66543.     1.37816    3.75(4)      501.      3.618     3.671
  66563.     1.37858    3.62(4)      522.      3.618     3.663
  66583.     1.37899    3.65(4)      518.      3.618     3.656
  66603.     1.37940    3.68(4)      508.      3.618     3.651
  66623.     1.37982    3.65(4)      507.      3.618     3.648
  66643.     1.38023    3.64(4)      520.      3.618     3.645
  66663.     1.38065    3.65(4)      515.      3.618     3.643
  66683.     1.38106    3.58(4)      527.      3.618     3.641
  66703.     1.38147    3.54(4)      531.      3.617     3.640
  66723.     1.38189    3.62(4)      517.      3.617     3.640
  66743.     1.38230    3.58(4)      523.      3.617     3.640
  66763.     1.38272    3.66(4)      512.      3.617     3.643
  66783.     1.38313    3.63(4)      513.      3.617     3.646
  66803.     1.38355    3.69(4)      496.      3.617     3.648
  66823.     1.38396    3.62(4)      510.      3.617     3.645
  66843.     1.38438    3.59(4)      521.      3.617     3.642
  66863.     1.38479    3.56(4)      527.      3.616     3.638
  66883.     1.38521    3.57(4)      509.      3.616     3.635
  66903.     1.38563    3.63(4)      509.      3.616     3.631
  66923.     1.38604    3.49(4)      542.      3.616     3.631
  66943.     1.38646    3.64(4)      509.      3.616     3.629
  66963.     1.38687    3.63(4)      511.      3.616     3.629
  66983.     1.38729    3.57(4)      520.      3.616     3.629
  67003.     1.38771    3.57(4)      525.      3.616     3.627
  67023.     1.38812    3.54(4)      525.      3.615     3.624
  67044.     1.38854    3.67(4)      497.      3.615     3.624
  67064.     1.38895    3.60(4)      512.      3.615     3.624
  67084.     1.38937    3.57(4)      525.      3.615     3.624
  67104.     1.38979    3.59(4)      521.      3.615     3.624
  67124.     1.39021    3.60(4)      515.      3.615     3.623
  67144.     1.39062    3.61(4)      512.      3.615     3.623
  67164.     1.39104    3.61(4)      512.      3.615     3.623
  67184.     1.39146    3.57(4)      520.      3.615     3.621
  67205.     1.39187    3.58(4)      515.      3.614     3.621
  67225.     1.39229    3.61(4)      511.      3.614     3.621
  67245.     1.39271    3.60(4)      510.      3.614     3.622
  67265.     1.39313    3.58(4)      518.      3.614     3.622
  67285.     1.39355    3.60(4)      508.      3.614     3.622
  67306.     1.39396    3.59(4)      508.      3.614     3.622
  67326.     1.39438    3.54(4)      524.      3.614     3.623
  67346.     1.39480    3.64(4)      501.      3.614     3.623
  67366.     1.39522    3.64(4)      497.      3.613     3.623
  67386.     1.39564    3.63(4)      507.      3.613     3.624
  67407.     1.39606    3.59(4)      514.      3.613     3.625
  67427.     1.39648    3.56(4)      512.      3.613     3.625
  67447.     1.39689    3.62(4)      507.      3.613     3.626
  67467.     1.39731    3.64(4)      504.      3.613     3.627
  67487.     1.39773    3.58(4)      513.      3.613     3.629
  67508.     1.39815    3.62(4)      510.      3.613     3.631
  67528.     1.39857    3.63(4)      504.      3.612     3.635
  67548.     1.39899    3.56(4)      519.      3.612     3.643
  67568.     1.39941    3.62(4)      499.      3.612     3.656
  67589.     1.39983    3.68(5)      487.      3.612     3.675
  67609.     1.40025    3.64(4)      497.      3.612     3.692
  67629.     1.40067    3.62(4)      503.      3.612     3.696
  67650.     1.40109    3.70(5)      488.      3.612     3.689
  67670.     1.40151    3.57(4)      501.      3.612     3.676
  67690.     1.40193    3.62(5)      490.      3.612     3.665
  67711.     1.40235    3.67(5)      483.      3.611     3.657
  67731.     1.40277    3.61(4)      503.      3.611     3.652
  67751.     1.40319    3.61(4)      496.      3.611     3.649
  67771.     1.40362    3.68(5)      485.      3.611     3.648
  67792.     1.40404    3.62(4)      496.      3.611     3.648
  67812.     1.40446    3.65(4)      495.      3.611     3.649
  67832.     1.40488    3.58(4)      503.      3.611     3.651
  67853.     1.40530    3.61(4)      503.      3.611     3.654
  67873.     1.40572    3.59(4)      508.      3.610     3.658
  67894.     1.40614    3.61(4)      504.      3.610     3.662
  67914.     1.40657    3.59(4)      510.      3.610     3.668
  67934.     1.40699    3.65(4)      498.      3.610     3.675
  67955.     1.40741    3.69(5)      490.      3.610     3.684
  67975.     1.40783    3.71(5)      481.      3.610     3.695
  67995.     1.40826    3.72(5)      474.      3.610     3.710
  68016.     1.40868    3.80(5)      469.      3.610     3.728
  68036.     1.40910    3.74(5)      479.      3.610     3.753
  68057.     1.40952    3.81(5)      468.      3.609     3.786
  68077.     1.40995    3.97(5)      447.      3.609     3.834
  68098.     1.41037    3.93(5)      454.      3.609     3.909
  68118.     1.41079    4.02(5)      447.      3.609     4.035
  68138.     1.41122    4.25(5)      424.      3.609     4.272
  68159.     1.41164    4.71(5)      383.      3.609     4.713
  68179.     1.41206    5.43(6)      330.3     3.609     5.435
  68200.     1.41249    6.31(6)      282.1     3.609     6.259
  68220.     1.41291    6.92(6)      252.3     3.609     6.800
  68241.     1.41333    6.96(6)      250.3     3.608     6.794
  68261.     1.41376    6.42(6)      273.6     3.608     6.296
  68282.     1.41418    5.66(6)      313.4     3.608     5.663
  68302.     1.41461    5.02(5)      353.      3.608     5.112
  68323.     1.41503    4.59(5)      389.      3.608     4.697
  68343.     1.41546    4.40(5)      402.      3.608     4.405
  68364.     1.41588    4.14(5)      431.      3.608     4.210
  68384.     1.41631    3.99(5)      449.      3.608     4.092
  68405.     1.41673    4.05(5)      439.      3.608     4.041
  68425.     1.41716    4.03(5)      441.      3.607     4.059
  68446.     1.41758    4.07(5)      441.      3.607     4.128
  68466.     1.41801    4.08(5)      434.      3.607     4.180
  68487.     1.41843    4.11(5)      427.      3.607     4.180
  68507.     1.41886    4.07(5)      430.      3.607     4.147
  68528.     1.41928    3.97(5)      446.      3.607     4.081
  68548.     1.41971    3.93(5)      447.      3.607     4.008
  68569.     1.42013    3.94(5)      445.      3.607     3.955
  68590.     1.42056    3.87(5)      448.      3.607     3.924
  68610.     1.42099    3.84(5)      454.      3.607     3.902
  68631.     1.42141    3.80(5)      461.      3.606     3.876
  68651.     1.42184    3.73(5)      472.      3.606     3.835
  68672.     1.42227    3.68(5)      471.      3.606     3.791
  68692.     1.42269    3.60(5)      494.      3.606     3.753
  68713.     1.42312    3.63(5)      485.      3.606     3.725
  68734.     1.42355    3.73(5)      470.      3.606     3.705
  68754.     1.42397    3.68(5)      477.      3.606     3.691
  68775.     1.42440    3.72(5)      480.      3.606     3.683
  68796.     1.42483    3.65(5)      479.      3.606     3.679
  68816.     1.42526    3.65(5)      479.      3.606     3.678
  68837.     1.42568    3.59(5)      491.      3.605     3.680
  68857.     1.42611    3.73(5)      463.      3.605     3.686
  68878.     1.42654    3.68(5)      472.      3.605     3.698
  68899.     1.42697    3.72(5)      478.      3.605     3.719
  68919.     1.42740    3.75(5)      469.      3.605     3.759
  68940.     1.42782    3.88(5)      449.      3.605     3.834
  68961.     1.42825    4.01(5)      436.      3.605     3.968
  68982.     1.42868    4.26(5)      403.      3.605     4.154
  69002.     1.42911    4.51(5)      382.      3.605     4.316
  69023.     1.42954    4.52(5)      381.      3.605     4.408
  69044.     1.42997    4.48(5)      387.      3.604     4.452
  69064.     1.43040    4.48(5)      382.      3.604     4.448
  69085.     1.43083    4.40(5)      389.      3.604     4.395
  69106.     1.43125    4.24(5)      407.      3.604     4.270
  69127.     1.43168    4.11(5)      419.      3.604     4.118
  69147.     1.43211    3.96(5)      431.      3.604     3.984
  69168.     1.43254    3.82(5)      453.      3.604     3.880
  69189.     1.43297    3.79(5)      453.      3.604     3.805
  69210.     1.43340    3.73(5)      463.      3.604     3.753
  69230.     1.43383    3.69(5)      467.      3.604     3.717
  69251.     1.43426    3.67(5)      471.      3.604     3.691
  69272.     1.43469    3.63(5)      478.      3.603     3.674
  69293.     1.43512    3.73(5)      454.      3.603     3.662
  69313.     1.43556    3.69(5)      457.      3.603     3.653
  69334.     1.43599    3.60(5)      482.      3.603     3.646
  69355.     1.43642    3.67(5)      467.      3.603     3.642
  69376.     1.43685    3.58(5)      472.      3.603     3.638
  69397.     1.43728    3.71(5)      453.      3.603     3.635
  69417.     1.43771    3.64(5)      472.      3.603     3.634
  69438.     1.43814    3.67(5)      461.      3.603     3.633
  69459.     1.43857    3.65(5)      471.      3.603     3.633
  69480.     1.43900    3.61(5)      473.      3.603     3.634
  69501.     1.43944    3.65(5)      467.      3.603     3.634
  69522.     1.43987    3.64(5)      471.      3.603     3.639
  69542.     1.44030    3.69(5)      455.      3.602     3.646
  69563.     1.44073    3.72(5)      452.      3.602     3.664
  69584.     1.44116    3.67(5)      466.      3.602     3.697
  69605.     1.44160    3.72(5)      452.      3.602     3.747
  69626.     1.44203    3.80(5)      441.      3.602     3.793
  69647.     1.44246    3.78(5)      444.      3.602     3.803
  69668.     1.44290    3.64(5)      469.      3.602     3.778
  69689.     1.44333    3.72(5)      448.      3.602     3.740
  69710.     1.44376    3.71(5)      456.      3.602     3.705
  69730.     1.44419    3.65(5)      459.      3.602     3.679
  69751.     1.44463    3.62(5)      469.      3.602     3.660
  69772.     1.44506    3.62(5)      472.      3.602     3.647
  69793.     1.44549    3.62(5)      468.      3.602     3.638
  69814.     1.44593    3.72(5)      458.      3.601     3.632
  69835.     1.44636    3.72(5)      455.      3.601     3.628
  69856.     1.44680    3.61(5)      479.      3.601     3.625
  69877.     1.44723    3.65(5)      470.      3.601     3.624
  69898.     1.44766    3.67(5)      465.      3.601     3.623
  69919.     1.44810    3.68(5)      457.      3.601     3.622
  69940.     1.44853    3.63(5)      464.      3.601     3.622
  69961.     1.44897    3.66(5)      459.      3.601     3.623
  69982.     1.44940    3.67(5)      463.      3.601     3.624
  70003.     1.44984    3.64(5)      466.      3.601     3.625
  70024.     1.45027    3.61(5)      470.      3.601     3.627
  70045.     1.45071    3.63(5)      474.      3.601     3.630
  70066.     1.45114    3.63(5)      473.      3.601     3.634
  70087.     1.45158    3.69(5)      462.      3.601     3.639
  70108.     1.45201    3.67(5)      466.      3.601     3.647
  70129.     1.45245    3.70(5)      456.      3.600     3.660
  70150.     1.45289    3.74(5)      445.      3.600     3.685
  70171.     1.45332    3.61(5)      469.      3.600     3.732
  70192.     1.45376    3.75(5)      447.      3.600     3.812
  70213.     1.45419    3.77(5)      441.      3.600     3.911
  70234.     1.45463    3.73(5)      453.      3.600     3.956
  70255.     1.45507    3.77(5)      445.      3.600     3.925
  70276.     1.45550    3.74(5)      449.      3.600     3.863
  70297.     1.45594    3.73(5)      457.      3.600     3.805
  70319.     1.45638    3.71(5)      460.      3.600     3.761
  70340.     1.45681    3.68(5)      461.      3.600     3.733
  70361.     1.45725    3.66(5)      468.      3.600     3.717
  70382.     1.45769    3.71(5)      463.      3.600     3.713
  70403.     1.45813    3.68(5)      466.      3.600     3.719
  70424.     1.45856    3.78(5)      448.      3.600     3.737
  70445.     1.45900    3.86(5)      435.      3.600     3.759
  70466.     1.45944    3.77(5)      454.      3.600     3.778
  70487.     1.45988    3.80(5)      450.      3.600     3.798
  70509.     1.46031    3.82(5)      453.      3.600     3.835
  70530.     1.46075    3.99(5)      426.      3.600     3.904
  70551.     1.46119    4.13(5)      406.      3.599     4.041
  70572.     1.46163    4.39(5)      391.      3.599     4.313
  70593.     1.46207    4.93(5)      342.2     3.599     4.800
  70614.     1.46251    5.55(6)      301.7     3.599     5.466
  70636.     1.46295    5.93(6)      276.5     3.599     5.977
  70657.     1.46338    5.89(6)      283.6     3.599     5.999
  70678.     1.46382    5.66(6)      293.7     3.599     5.615
  70699.     1.46426    5.17(6)      322.6     3.599     5.127
  70720.     1.46470    4.75(5)      349.1     3.599     4.702
  70742.     1.46514    4.44(5)      380.      3.599     4.383
  70763.     1.46558    4.18(5)      406.      3.599     4.157
  70784.     1.46602    4.00(5)      419.      3.599     4.001
  70805.     1.46646    3.91(5)      426.      3.599     3.894
  70827.     1.46690    3.95(5)      418.      3.599     3.819
  70848.     1.46734    3.84(5)      430.      3.599     3.768
  70869.     1.46778    3.80(5)      438.      3.599     3.731
  70890.     1.46822    3.76(5)      444.      3.599     3.705
  70912.     1.46866    3.73(5)      444.      3.599     3.687
  70933.     1.46910    3.75(5)      442.      3.599     3.674
  70954.     1.46954    3.77(5)      440.      3.599     3.665
  70975.     1.46998    3.71(5)      445.      3.599     3.659
  70997.     1.47043    3.69(5)      448.      3.599     3.658
  71018.     1.47087    3.69(5)      455.      3.599     3.661
  71039.     1.47131    3.65(5)      462.      3.599     3.672
  71061.     1.47175    3.65(5)      458.      3.599     3.688
  71082.     1.47219    3.75(5)      438.      3.599     3.698
  71103.     1.47263    3.62(5)      460.      3.599     3.694
  71125.     1.47307    3.72(5)      442.      3.599     3.682
  71146.     1.47352    3.73(5)      445.      3.599     3.672
  71167.     1.47396    3.58(5)      467.      3.599     3.667
  71189.     1.47440    3.62(5)      461.      3.599     3.673
  71210.     1.47484    3.66(5)      452.      3.599     3.693
  71231.     1.47529    3.66(5)      454.      3.599     3.728
  71253.     1.47573    3.76(5)      438.      3.599     3.756
  71274.     1.47617    3.76(5)      436.      3.599     3.753
  71296.     1.47661    3.66(5)      452.      3.599     3.728
  71317.     1.47706    3.75(5)      440.      3.599     3.700
  71338.     1.47750    3.74(5)      436.      3.599     3.675
  71360.     1.47794    3.75(5)      440.      3.599     3.657
  71381.     1.47839    3.72(5)      443.      3.599     3.645
  71403.     1.47883    3.68(5)      446.      3.599     3.636
  71424.     1.47927    3.69(5)      444.      3.599     3.630
  71445.     1.47972    3.58(5)      461.      3.599     3.626
  71467.     1.48016    3.64(5)      451.      3.599     3.624
  71488.     1.48061    3.64(5)      447.      3.599     3.622
  71510.     1.48105    3.62(5)      451.      3.599     3.622
  71531.     1.48150    3.66(5)      453.      3.599     3.622
  71553.     1.48194    3.67(5)      450.      3.599     3.622
  71574.     1.48238    3.66(5)      446.      3.599     3.622
  71596.     1.48283    3.64(5)      446.      3.599     3.623
  71617.     1.48327    3.67(5)      443.      3.599     3.625
  71639.     1.48372    3.64(5)      447.      3.599     3.627
  71660.     1.48416    3.70(5)      441.      3.599     3.630
  71682.     1.48461    3.75(5)      433.      3.599     3.634
  71703.     1.48506    3.70(5)      443.      3.599     3.639
  71725.     1.48550    3.66(5)      440.      3.599     3.648
  71746.     1.48595    3.71(5)      433.      3.599     3.661
  71768.     1.48639    3.78(5)      424.      3.599     3.685
  71789.     1.48684    3.85(5)      417.      3.599     3.731
  71811.     1.48728    3.79(5)      423.      3.599     3.816
  71832.     1.48773    3.94(5)      408.      3.599     3.946
  71854.     1.48818    4.08(5)      394.      3.599     4.062
  71875.     1.48862    4.07(5)      396.      3.599     4.070
  71897.     1.48907    4.02(5)      396.      3.599     3.996
  71918.     1.48952    3.94(5)      405.      3.599     3.902
  71940.     1.48996    3.82(5)      420.      3.599     3.823
  71962.     1.49041    3.70(5)      433.      3.599     3.766
  71983.     1.49086    3.74(5)      423.      3.599     3.727
  72005.     1.49131    3.69(5)      427.      3.599     3.701
  72026.     1.49175    3.75(5)      416.      3.599     3.685
  72048.     1.49220    3.74(5)      423.      3.599     3.677
  72070.     1.49265    3.65(5)      428.      3.599     3.674
  72091.     1.49310    3.78(5)      414.      3.599     3.675
  72113.     1.49354    3.71(5)      420.      3.599     3.681
  72134.     1.49399    3.71(5)      421.      3.599     3.693
  72156.     1.49444    3.74(5)      418.      3.599     3.713
  72178.     1.49489    3.79(5)      418.      3.599     3.749
  72199.     1.49534    3.85(5)      404.      3.599     3.813
  72221.     1.49579    3.93(5)      399.      3.599     3.928
  72243.     1.49623    4.24(5)      368.      3.599     4.110
  72264.     1.49668    4.35(5)      357.      3.599     4.341
  72286.     1.49713    4.59(5)      337.6     3.599     4.521
  72308.     1.49758    4.69(6)      324.8     3.599     4.600
  72329.     1.49803    4.81(6)      319.6     3.599     4.653
  72351.     1.49848    4.81(6)      319.2     3.599     4.682
  72373.     1.49893    4.66(5)      331.6     3.599     4.662
  72395.     1.49938    4.50(5)      342.8     3.599     4.564
  72416.     1.49983    4.35(5)      355.      3.599     4.395
  72438.     1.50028    4.18(5)      371.      3.600     4.210
  72460.     1.50073    4.02(5)      382.      3.600     4.051
  72481.     1.50118    3.99(5)      380.      3.600     3.932
  72503.     1.50163    3.90(5)      388.      3.600     3.847
  72525.     1.50208    3.86(5)      393.      3.600     3.790
  72547.     1.50253    3.72(5)      417.      3.600     3.752
  72569.     1.50298    3.84(5)      393.      3.600     3.727
  72590.     1.50343    3.78(5)      403.      3.600     3.713
  72612.     1.50389    3.72(5)      406.      3.600     3.706
  72634.     1.50434    3.76(5)      402.      3.600     3.707
  72656.     1.50479    3.80(5)      397.      3.600     3.717
  72677.     1.50524    3.83(5)      396.      3.600     3.741
  72699.     1.50569    3.81(5)      396.      3.600     3.785
  72721.     1.50614    3.92(5)      390.      3.600     3.848
  72743.     1.50659    4.01(5)      381.      3.600     3.902
  72765.     1.50705    4.05(5)      378.      3.600     3.940
  72787.     1.50750    4.08(5)      372.      3.600     4.008
  72808.     1.50795    4.13(5)      374.      3.601     4.169
  72830.     1.50840    4.58(6)      327.1     3.601     4.483
  72852.     1.50886    4.84(6)      309.6     3.601     4.901
  72874.     1.50931    4.87(6)      302.9     3.601     5.114
  72896.     1.50976    4.92(6)      303.3     3.601     4.975
  72918.     1.51021    4.61(6)      329.0     3.601     4.683
  72939.     1.51067    4.44(5)      339.2     3.601     4.401
  72961.     1.51112    4.30(5)      347.2     3.601     4.187
  72983.     1.51157    4.06(5)      375.      3.601     4.045
  73005.     1.51203    3.98(5)      385.      3.601     3.957
  73027.     1.51248    3.94(5)      383.      3.601     3.892
  73049.     1.51294    3.90(5)      386.      3.601     3.832
  73071.     1.51339    3.87(5)      391.      3.601     3.780
  73093.     1.51384    3.80(5)      394.      3.601     3.739
  73115.     1.51430    3.82(5)      391.      3.602     3.708
  73137.     1.51475    3.77(5)      399.      3.602     3.686
  73159.     1.51521    3.68(5)      410.      3.602     3.670
  73181.     1.51566    3.76(5)      399.      3.602     3.659
  73203.     1.51612    3.67(5)      414.      3.602     3.651
  73224.     1.51657    3.73(5)      402.      3.602     3.647
  73246.     1.51703    3.70(5)      403.      3.602     3.646
  73268.     1.51748    3.69(5)      403.      3.602     3.650
  73290.     1.51794    3.68(5)      407.      3.602     3.661
  73312.     1.51839    3.75(5)      405.      3.602     3.678
  73334.     1.51885    3.70(5)      412.      3.602     3.689
  73356.     1.51930    3.67(5)      404.      3.603     3.684
  73378.     1.51976    3.71(5)      395.      3.603     3.671
  73400.     1.52022    3.66(5)      410.      3.603     3.658
  73422.     1.52067    3.62(5)      420.      3.603     3.647
  73444.     1.52113    3.64(5)      414.      3.603     3.640
  73466.     1.52158    3.53(5)      426.      3.603     3.635
  73489.     1.52204    3.61(5)      413.      3.603     3.634
  73511.     1.52250    3.63(5)      415.      3.603     3.636
  73533.     1.52295    3.66(5)      413.      3.603     3.644
  73555.     1.52341    3.68(5)      406.      3.604     3.659
  73577.     1.52387    3.76(5)      395.      3.604     3.681
  73599.     1.52433    3.73(5)      397.      3.604     3.694
  73621.     1.52478    3.72(5)      403.      3.604     3.689
  73643.     1.52524    3.75(5)      394.      3.604     3.676
  73665.     1.52570    3.75(5)      393.      3.604     3.663
  73687.     1.52616    3.76(5)      390.      3.604     3.657
  73709.     1.52661    3.78(5)      394.      3.604     3.658
  73731.     1.52707    3.90(5)      378.      3.604     3.670
  73754.     1.52753    3.86(5)      381.      3.605     3.687
  73776.     1.52799    3.75(5)      392.      3.605     3.697
  73798.     1.52845    3.86(5)      377.      3.605     3.692
  73820.     1.52891    3.82(5)      383.      3.605     3.680
  73842.     1.52936    3.77(5)      390.      3.605     3.665
  73864.     1.52982    3.77(5)      388.      3.605     3.651
  73886.     1.53028    3.70(5)      396.      3.605     3.639
  73909.     1.53074    3.67(5)      405.      3.605     3.631
  73931.     1.53120    3.69(5)      395.      3.606     3.625
  73953.     1.53166    3.63(5)      407.      3.606     3.620
  73975.     1.53212    3.66(5)      401.      3.606     3.619
  73997.     1.53258    3.67(5)      399.      3.606     3.617
  74019.     1.53304    3.58(5)      414.      3.606     3.616
  74042.     1.53350    3.66(5)      404.      3.606     3.615
  74064.     1.53396    3.63(5)      410.      3.606     3.615
  74086.     1.53442    3.65(5)      408.      3.606     3.614
  74108.     1.53488    3.65(5)      409.      3.607     3.615
  74131.     1.53534    3.59(5)      409.      3.607     3.614
  74153.     1.53580    3.59(5)      411.      3.607     3.614
  74175.     1.53626    3.63(5)      405.      3.607     3.614
  74197.     1.53672    3.60(5)      412.      3.607     3.614
  74220.     1.53718    3.63(5)      408.      3.607     3.614
  74242.     1.53764    3.62(5)      405.      3.608     3.613
  74264.     1.53811    3.61(5)      409.      3.608     3.613
  74286.     1.53857    3.66(5)      402.      3.608     3.614
  74309.     1.53903    3.60(5)      408.      3.608     3.614
  74331.     1.53949    3.67(5)      401.      3.608     3.614
  74353.     1.53995    3.69(5)      398.      3.608     3.614
  74376.     1.54042    3.66(5)      403.      3.608     3.615
  74398.     1.54088    3.60(5)      409.      3.609     3.615
  74420.     1.54134    3.61(5)      408.      3.609     3.615
  74443.     1.54180    3.68(5)      397.      3.609     3.616
  74465.     1.54226    3.59(5)      412.      3.609     3.616
  74487.     1.54273    3.58(5)      409.      3.609     3.616
  74510.     1.54319    3.61(5)      408.      3.609     3.617
  74532.     1.54365    3.70(5)      396.      3.610     3.617
  74554.     1.54412    3.64(5)      401.      3.610     3.618
  74577.     1.54458    3.65(5)      401.      3.610     3.618
  74599.     1.54504    3.66(5)      396.      3.610     3.619
  74621.     1.54551    3.66(5)      404.      3.610     3.619
  74644.     1.54597    3.58(5)      407.      3.610     3.620
  74666.     1.54643    3.66(5)      399.      3.611     3.621
  74689.     1.54690    3.60(5)      410.      3.611     3.621
  74711.     1.54736    3.54(5)      416.      3.611     3.622
  74733.     1.54783    3.61(5)      404.      3.611     3.623
  74756.     1.54829    3.65(5)      405.      3.611     3.624
  74778.     1.54876    3.56(5)      412.      3.611     3.625
  74801.     1.54922    3.62(5)      403.      3.612     3.626
  74823.     1.54969    3.67(5)      398.      3.612     3.627
  74846.     1.55015    3.64(5)      398.      3.612     3.628
  74868.     1.55062    3.66(5)      400.      3.612     3.629
  74890.     1.55108    3.62(5)      403.      3.612     3.631
  74913.     1.55155    3.66(5)      401.      3.613     3.633
  74935.     1.55201    3.65(5)      399.      3.613     3.635
  74958.     1.55248    3.73(5)      387.      3.613     3.637
  74980.     1.55294    3.68(5)      394.      3.613     3.639
  75003.     1.55341    3.72(5)      391.      3.613     3.642
  75025.     1.55388    3.62(5)      403.      3.614     3.645
  75048.     1.55434    3.62(5)      397.      3.614     3.649
  75070.     1.55481    3.64(5)      397.      3.614     3.653
  75093.     1.55527    3.70(5)      386.      3.614     3.658
  75115.     1.55574    3.66(5)      393.      3.614     3.664
  75138.     1.55621    3.72(5)      390.      3.615     3.671
  75160.     1.55667    3.67(5)      394.      3.615     3.680
  75183.     1.55714    3.70(5)      392.      3.615     3.691
  75206.     1.55761    3.72(5)      382.      3.615     3.705
  75228.     1.55808    3.69(5)      388.      3.615     3.723
  75251.     1.55854    3.80(5)      381.      3.616     3.748
  75273.     1.55901    3.73(5)      384.      3.616     3.783
  75296.     1.55948    3.83(5)      377.      3.616     3.837
  75318.     1.55995    3.87(5)      377.      3.616     3.927
  75341.     1.56042    3.94(5)      370.      3.616     4.094
  75364.     1.56088    4.24(5)      336.7     3.617     4.399
  75386.     1.56135    4.54(6)      317.1     3.617     4.877
  75409.     1.56182    4.90(6)      295.1     3.617     5.383
  75432.     1.56229    5.20(6)      274.2     3.617     5.641
  75454.     1.56276    5.35(6)      264.4     3.617     5.727
  75477.     1.56323    5.53(6)      256.4     3.618     5.832
  75499.     1.56370    5.42(6)      260.4     3.618     5.888
  75522.     1.56416    5.47(6)      250.5     3.618     5.779
  75545.     1.56463    5.35(6)      259.7     3.618     5.445
  75567.     1.56510    4.92(6)      289.7     3.619     5.018
  75590.     1.56557    4.62(6)      306.8     3.619     4.635
  75613.     1.56604    4.28(6)      326.3     3.619     4.343
  75635.     1.56651    4.18(5)      339.0     3.619     4.136
  75658.     1.56698    4.07(5)      348.3     3.619     3.993
  75681.     1.56745    3.97(5)      353.      3.620     3.895
  75704.     1.56792    3.86(5)      362.      3.620     3.828
  75726.     1.56839    3.82(5)      371.      3.620     3.781
  75749.     1.56886    3.81(5)      370.      3.620     3.748
  75772.     1.56933    3.79(5)      372.      3.621     3.724
  75794.     1.56981    3.81(5)      368.      3.621     3.707
  75817.     1.57028    3.76(5)      377.      3.621     3.694
  75840.     1.57075    3.67(5)      385.      3.621     3.684
  75863.     1.57122    3.79(5)      372.      3.622     3.676
  75885.     1.57169    3.65(5)      387.      3.622     3.670
  75908.     1.57216    3.65(5)      387.      3.622     3.665
  75931.     1.57263    3.71(5)      380.      3.622     3.662
  75954.     1.57311    3.78(5)      373.      3.623     3.659
  75977.     1.57358    3.70(5)      376.      3.623     3.656
  75999.     1.57405    3.68(5)      385.      3.623     3.654
  76022.     1.57452    3.71(5)      377.      3.623     3.653
  76045.     1.57499    3.69(5)      376.      3.624     3.652
  76068.     1.57547    3.60(5)      390.      3.624     3.651
  76091.     1.57594    3.63(5)      387.      3.624     3.651
  76113.     1.57641    3.76(5)      367.      3.624     3.651
  76136.     1.57689    3.69(5)      373.      3.625     3.652
  76159.     1.57736    3.64(5)      385.      3.625     3.653
  76182.     1.57783    3.75(5)      367.      3.625     3.655
  76205.     1.57831    3.75(5)      365.      3.625     3.659
  76228.     1.57878    3.70(5)      373.      3.626     3.664
  76250.     1.57925    3.72(5)      371.      3.626     3.673
  76273.     1.57973    3.77(5)      369.      3.626     3.691
  76296.     1.58020    3.73(5)      373.      3.626     3.722
  76319.     1.58067    3.74(5)      371.      3.627     3.773
  76342.     1.58115    3.72(5)      370.      3.627     3.842
  76365.     1.58162    3.76(5)      362.      3.627     3.900
  76388.     1.58210    3.78(5)      364.      3.628     3.909
  76411.     1.58257    3.77(5)      365.      3.628     3.877
  76434.     1.58305    3.76(5)      365.      3.628     3.830
  76457.     1.58352    3.80(5)      361.      3.628     3.782
  76480.     1.58400    3.68(5)      374.      3.629     3.744
  76502.     1.58447    3.81(5)      354.      3.629     3.716
  76525.     1.58495    3.72(5)      366.      3.629     3.698
  76548.     1.58542    3.68(5)      371.      3.630     3.688
  76571.     1.58590    3.71(5)      367.      3.630     3.682
  76594.     1.58638    3.61(5)      382.      3.630     3.683
  76617.     1.58685    3.73(5)      365.      3.630     3.690
  76640.     1.58733    3.83(5)      353.      3.631     3.706
  76663.     1.58780    3.87(5)      348.2     3.631     3.727
  76686.     1.58828    3.91(5)      341.4     3.631     3.740
  76709.     1.58876    3.80(5)      356.      3.632     3.742
  76732.     1.58923    3.76(5)      360.      3.632     3.746
  76755.     1.58971    3.94(5)      344.3     3.632     3.765
  76778.     1.59019    3.85(5)      350.2     3.632     3.816
  76801.     1.59066    4.02(5)      335.9     3.633     3.918
  76824.     1.59114    4.14(6)      324.2     3.633     4.072
  76847.     1.59162    4.26(6)      312.8     3.633     4.206
  76871.     1.59210    4.25(6)      318.6     3.634     4.233
  76894.     1.59257    4.25(6)      313.1     3.634     4.155
  76917.     1.59305    4.14(6)      318.2     3.634     4.040
  76940.     1.59353    4.01(6)      329.4     3.634     3.937
  76963.     1.59401    3.98(5)      336.3     3.635     3.858
  76986.     1.59449    3.88(5)      347.1     3.635     3.798
  77009.     1.59497    3.79(5)      351.      3.635     3.754
  77032.     1.59544    3.84(5)      344.7     3.636     3.723
  77055.     1.59592    3.80(5)      345.9     3.636     3.702
  77078.     1.59640    3.76(5)      351.      3.636     3.687
  77101.     1.59688    3.73(5)      358.      3.637     3.677
  77125.     1.59736    3.71(5)      357.      3.637     3.670
  77148.     1.59784    3.72(5)      355.      3.637     3.665
  77171.     1.59832    3.64(5)      371.      3.638     3.661
  77194.     1.59880    3.63(5)      367.      3.638     3.659
  77217.     1.59928    3.74(5)      354.      3.638     3.657
  77240.     1.59976    3.63(5)      368.      3.639     3.655
  77263.     1.60024    3.66(5)      364.      3.639     3.655
  77287.     1.60072    3.69(5)      359.      3.639     3.654
  77310.     1.60120    3.66(5)      364.      3.640     3.654
  77333.     1.60168    3.68(5)      359.      3.640     3.653
  77356.     1.60216    3.71(5)      352.      3.640     3.653
  77379.     1.60264    3.76(5)      350.7     3.640     3.653
  77403.     1.60312    3.65(5)      365.      3.641     3.654
  77426.     1.60360    3.66(5)      364.      3.641     3.654
  77449.     1.60408    3.67(5)      362.      3.641     3.654
  77472.     1.60456    3.74(5)      349.7     3.642     3.655
  77496.     1.60504    3.68(5)      358.      3.642     3.655
  77519.     1.60553    3.65(5)      361.      3.642     3.656
  77542.     1.60601    3.64(5)      359.      3.643     3.656
  77565.     1.60649    3.67(5)      358.      3.643     3.657
  77589.     1.60697    3.67(5)      360.      3.643     3.658
  77612.     1.60745    3.76(5)      348.9     3.644     3.659
  77635.     1.60794    3.71(5)      348.9     3.644     3.660
  77658.     1.60842    3.71(5)      348.8     3.644     3.661
  77682.     1.60890    3.65(5)      359.      3.645     3.662
  77705.     1.60938    3.69(5)      355.      3.645     3.664
  77728.     1.60987    3.70(5)      351.      3.646     3.666
  77752.     1.61035    3.69(5)      351.      3.646     3.667
  77775.     1.61083    3.70(5)      355.      3.646     3.669
  77798.     1.61132    3.65(5)      352.      3.647     3.671
  77822.     1.61180    3.64(5)      364.      3.647     3.674
  77845.     1.61228    3.73(5)      348.1     3.647     3.677
  77868.     1.61277    3.65(5)      364.      3.648     3.680
  77892.     1.61325    3.70(5)      352.      3.648     3.684
  77915.     1.61374    3.67(5)      354.      3.648     3.689
  77939.     1.61422    3.72(5)      355.      3.649     3.694
  77962.     1.61470    3.75(5)      351.      3.649     3.701
  77985.     1.61519    3.77(5)      341.2     3.649     3.710
  78009.     1.61567    3.75(5)      345.7     3.650     3.720
  78032.     1.61616    3.77(5)      341.4     3.650     3.733
  78055.     1.61664    3.84(5)      339.0     3.650     3.751
  78079.     1.61713    3.94(6)      326.9     3.651     3.775
  78102.     1.61761    3.87(5)      334.9     3.651     3.811
  78126.     1.61810    3.88(5)      336.5     3.652     3.867
  78149.     1.61858    4.04(6)      318.2     3.652     3.968
  78173.     1.61907    4.20(6)      310.0     3.652     4.156
  78196.     1.61956    4.65(6)      279.8     3.653     4.470
  78220.     1.62004    5.13(6)      244.3     3.653     4.869
  78243.     1.62053    5.29(6)      239.2     3.653     5.145
  78267.     1.62101    5.32(6)      239.6     3.654     5.248
  78290.     1.62150    5.46(7)      231.1     3.654     5.380
  78313.     1.62199    5.36(7)      236.6     3.654     5.603
  78337.     1.62247    5.44(7)      231.1     3.655     5.732
  78360.     1.62296    5.34(7)      234.2     3.655     5.597
  78384.     1.62345    5.12(6)      244.9     3.656     5.236
  78407.     1.62393    4.82(6)      261.7     3.656     4.834
  78431.     1.62442    4.52(6)      279.8     3.656     4.497
  78455.     1.62491    4.23(6)      301.1     3.657     4.251
  78478.     1.62540    4.12(6)      308.5     3.657     4.080
  78502.     1.62588    3.92(6)      330.1     3.658     3.965
  78525.     1.62637    3.89(5)      332.3     3.658     3.886
  78549.     1.62686    3.87(5)      333.3     3.658     3.832
  78572.     1.62735    3.82(5)      332.9     3.659     3.795
  78596.     1.62784    3.78(5)      335.0     3.659     3.769
  78619.     1.62832    3.64(5)      354.      3.659     3.750
  78643.     1.62881    3.69(5)      344.9     3.660     3.736
  78667.     1.62930    3.85(6)      328.0     3.660     3.726
  78690.     1.62979    3.70(5)      344.4     3.661     3.719
  78714.     1.63028    3.69(5)      341.4     3.661     3.713
  78737.     1.63077    3.76(6)      330.2     3.661     3.709
  78761.     1.63126    3.71(5)      341.9     3.662     3.705
  78785.     1.63175    3.80(6)      325.6     3.662     3.703
  78808.     1.63224    3.74(5)      338.7     3.663     3.701
  78832.     1.63273    3.73(5)      338.2     3.663     3.700
  78856.     1.63322    3.64(5)      347.0     3.663     3.700
  78879.     1.63371    3.63(5)      351.      3.664     3.700
  78903.     1.63420    3.63(5)      346.6     3.664     3.701
  78927.     1.63469    3.64(5)      353.      3.665     3.702
  78950.     1.63518    3.63(5)      348.8     3.665     3.704
  78974.     1.63567    3.68(5)      342.2     3.665     3.708
  78998.     1.63616    3.70(5)      343.9     3.666     3.714
  79021.     1.63665    3.69(5)      342.3     3.666     3.725
  79045.     1.63714    3.66(5)      343.4     3.667     3.744
  79069.     1.63763    3.81(6)      330.4     3.667     3.780
  79093.     1.63812    3.80(6)      327.6     3.667     3.842
  79116.     1.63862    3.84(6)      327.1     3.668     3.922
  79140.     1.63911    3.80(5)      331.2     3.668     3.976
  79164.     1.63960    3.84(6)      319.8     3.669     3.968
  79187.     1.64009    3.72(5)      335.6     3.669     3.917
  79211.     1.64058    3.72(5)      333.7     3.669     3.860
  79235.     1.64108    3.83(6)      326.2     3.670     3.814
  79259.     1.64157    3.67(5)      344.9     3.670     3.782
  79283.     1.64206    3.73(5)      337.7     3.671     3.761
  79306.     1.64255    3.66(5)      341.0     3.671     3.748
  79330.     1.64305    3.75(5)      332.5     3.672     3.741
  79354.     1.64354    3.71(5)      338.1     3.672     3.738
  79378.     1.64403    3.76(6)      330.3     3.672     3.738
  79402.     1.64453    3.70(5)      337.2     3.673     3.741
  79425.     1.64502    3.68(5)      337.0     3.673     3.746
  79449.     1.64551    3.64(5)      347.1     3.674     3.754
  79473.     1.64601    3.69(5)      336.0     3.674     3.764
  79497.     1.64650    3.82(6)      321.3     3.674     3.778
  79521.     1.64699    3.82(6)      322.1     3.675     3.798
  79545.     1.64749    3.88(6)      318.7     3.675     3.825
  79568.     1.64798    3.87(6)      320.6     3.676     3.864
  79592.     1.64848    3.87(6)      319.9     3.676     3.925
  79616.     1.64897    4.01(6)      307.5     3.677     4.030
  79640.     1.64947    4.22(6)      291.6     3.677     4.228
  79664.     1.64996    4.69(6)      259.6     3.677     4.596
  79688.     1.65046    5.26(7)      229.8     3.678     5.184
  79712.     1.65095    5.84(7)      206.1     3.678     5.820
  79736.     1.65145    6.20(7)      191.1     3.679     6.138
  79760.     1.65194    6.07(7)      194.4     3.679     6.103
  79784.     1.65244    6.03(7)      192.6     3.680     5.901
  79807.     1.65293    5.56(7)      200.6     3.680     5.565
  79831.     1.65343    5.06(7)      219.8     3.680     5.139
  79855.     1.65393    4.69(7)      233.0     3.681     4.742
  79879.     1.65442    4.34(6)      252.0     3.681     4.433
  79903.     1.65492    4.14(6)      260.0     3.682     4.213
  79927.     1.65542    4.03(6)      265.5     3.682     4.063
  79951.     1.65591    3.88(6)      270.8     3.683     3.961
  79975.     1.65641    3.92(6)      268.2     3.683     3.892
  79999.     1.65691    3.77(6)      273.4     3.684     3.845
  80023.     1.65740    3.74(6)      279.2     3.684     3.812
  80047.     1.65790    3.77(6)      279.3     3.684     3.789
  80071.     1.65840    3.74(6)      274.0     3.685     3.774
  80095.     1.65889    3.70(6)      279.3     3.685     3.764
  80119.     1.65939    3.79(6)      268.0     3.686     3.760
  80143.     1.65989    3.68(6)      274.3     3.686     3.758
  80167.     1.66039    3.73(6)      272.1     3.687     3.754
  80191.     1.66089    3.71(6)      275.4     3.687     3.748
  80215.     1.66139    3.72(6)      275.2     3.688     3.742
  80239.     1.66188    3.62(6)      283.2     3.688     3.737
  80264.     1.66238    3.70(6)      272.2     3.688     3.735
  80288.     1.66288    3.66(6)      276.9     3.689     3.737
  80312.     1.66338    3.63(6)      276.6     3.689     3.743
  80336.     1.66388    3.61(6)      283.2     3.690     3.755
  80360.     1.66438    3.71(6)      270.9     3.690     3.767
  80384.     1.66488    3.68(6)      275.7     3.691     3.772
  80408.     1.66538    3.74(6)      271.7     3.691     3.773
  80432.     1.66588    3.76(6)      270.0     3.692     3.780
  80456.     1.66638    3.73(6)      273.1     3.692     3.802
  80481.     1.66688    3.74(6)      269.0     3.693     3.848
  80505.     1.66738    3.80(6)      265.5     3.693     3.914
  80529.     1.66788    3.83(6)      259.6     3.694     3.968
  80553.     1.66838    3.83(6)      259.7     3.694     3.980
  80577.     1.66888    3.74(6)      273.3     3.694     3.946
  80601.     1.66938    3.79(6)      265.8     3.695     3.897
  80626.     1.66988    3.73(6)      268.1     3.695     3.855
  80650.     1.67038    3.70(6)      272.9     3.696     3.831
  80674.     1.67088    3.72(6)      280.0     3.696     3.816
  80698.     1.67138    3.75(6)      268.7     3.697     3.800
  80722.     1.67189    3.77(6)      269.7     3.697     3.781
  80747.     1.67239    3.64(6)      282.3     3.698     3.762
  80771.     1.67289    3.70(6)      274.5     3.698     3.747
  80795.     1.67339    3.62(6)      285.8     3.699     3.736
  80819.     1.67389    3.76(6)      266.4     3.699     3.728
  80843.     1.67439    3.79(6)      271.4     3.700     3.723
  80868.     1.67490    3.63(6)      286.2     3.700     3.720
  80892.     1.67540    3.56(6)      290.0     3.701     3.717
  80916.     1.67590    3.69(6)      276.2     3.701     3.716
  80941.     1.67640    3.81(6)      261.2     3.701     3.714
  80965.     1.67691    3.71(6)      268.8     3.702     3.714
  80989.     1.67741    3.79(6)      263.4     3.702     3.713
  81013.     1.67791    3.73(6)      273.0     3.703     3.713
  81038.     1.67842    3.75(6)      273.4     3.703     3.713
  81062.     1.67892    3.70(6)      285.8     3.704     3.712
  81086.     1.67943    3.78(6)      289.3     3.704     3.713
  81111.     1.67993    3.67(6)      297.8     3.705     3.713
  81135.     1.68043    3.78(6)      293.5     3.705     3.713
  81159.     1.68094    3.78(6)      300.7     3.706     3.713
  81184.     1.68144    3.78(6)      298.0     3.706     3.712
  81208.     1.68195    3.78(6)      297.5     3.707     3.711
  81232.     1.68245    3.81(6)      291.6     3.707     3.712
  81257.     1.68296    3.76(6)      299.7     3.708     3.712
  81281.     1.68346    3.69(6)      308.6     3.708     3.712
  81306.     1.68397    3.70(6)      307.1     3.709     3.712
  81330.     1.68447    3.89(6)      284.1     3.709     3.713
  81354.     1.68498    3.90(6)      285.5     3.710     3.713
  81379.     1.68548    3.80(6)      287.0     3.710     3.714
  81403.     1.68599    3.71(6)      300.2     3.711     3.714
  81428.     1.68649    3.84(6)      288.7     3.711     3.715
  81452.     1.68700    3.74(6)      298.6     3.712     3.715
  81476.     1.68751    3.71(6)      300.7     3.712     3.716
  81501.     1.68801    3.85(6)      286.1     3.713     3.717
  81525.     1.68852    3.85(6)      289.7     3.713     3.717
  81550.     1.68903    3.81(6)      293.1     3.714     3.718
  81574.     1.68953    3.72(6)      296.0     3.714     3.719
  81599.     1.69004    3.75(6)      297.4     3.715     3.720
  81623.     1.69055    3.81(6)      293.6     3.715     3.721
  81648.     1.69105    3.76(6)      294.9     3.716     3.722
  81672.     1.69156    3.86(6)      288.0     3.716     3.723
  81697.     1.69207    3.89(6)      278.9     3.716     3.724
  81721.     1.69258    3.83(6)      283.8     3.717     3.726
  81746.     1.69308    3.81(6)      291.7     3.717     3.728
  81770.     1.69359    3.79(6)      286.6     3.718     3.730
  81795.     1.69410    3.80(6)      293.4     3.718     3.731
  81819.     1.69461    3.81(6)      286.3     3.719     3.734
  81844.     1.69512    3.86(6)      281.3     3.719     3.736
  81868.     1.69563    3.87(6)      285.3     3.720     3.739
  81893.     1.69613    3.82(6)      288.1     3.720     3.743
  81918.     1.69664    3.87(6)      282.6     3.721     3.748
  81942.     1.69715    3.85(6)      284.2     3.721     3.754
  81967.     1.69766    3.81(6)      290.3     3.722     3.764
  81991.     1.69817    3.75(6)      293.0     3.722     3.779
  82016.     1.69868    3.79(6)      293.1     3.723     3.807
  82040.     1.69919    3.82(6)      287.6     3.723     3.860
  82065.     1.69970    3.88(6)      280.3     3.724     3.951
  82090.     1.70021    3.89(6)      278.7     3.724     4.068
  82114.     1.70072    3.96(6)      273.6     3.725     4.138
  82139.     1.70123    4.04(6)      266.7     3.725     4.126
  82164.     1.70174    4.13(6)      261.4     3.726     4.073
  82188.     1.70225    4.05(6)      268.9     3.726     4.019
  82213.     1.70276    3.96(6)      273.7     3.727     3.992
  82238.     1.70327    4.04(6)      271.6     3.728     3.987
  82262.     1.70378    4.02(6)      266.4     3.728     3.973
  82287.     1.70430    3.95(6)      273.7     3.729     3.942
  82312.     1.70481    3.90(6)      281.1     3.729     3.913
  82336.     1.70532    3.97(6)      271.1     3.730     3.902
  82361.     1.70583    3.86(6)      280.7     3.730     3.899
  82386.     1.70634    3.94(6)      271.9     3.731     3.884
  82410.     1.70685    3.80(6)      286.3     3.731     3.857
  82435.     1.70737    3.81(6)      286.0     3.732     3.828
  82460.     1.70788    3.80(6)      287.9     3.732     3.805
  82485.     1.70839    3.77(6)      285.0     3.733     3.788
  82509.     1.70890    3.85(6)      282.0     3.733     3.777
  82534.     1.70942    3.84(6)      283.1     3.734     3.770
  82559.     1.70993    3.78(6)      282.3     3.734     3.766
  82584.     1.71044    3.86(6)      276.7     3.735     3.764
  82608.     1.71095    3.86(6)      277.2     3.735     3.763
  82633.     1.71147    3.78(6)      285.0     3.736     3.763
  82658.     1.71198    3.75(6)      282.1     3.736     3.763
  82683.     1.71250    3.88(6)      272.1     3.737     3.764
  82708.     1.71301    3.83(6)      274.8     3.737     3.765
  82732.     1.71352    3.79(6)      282.6     3.738     3.767
  82757.     1.71404    3.85(6)      273.4     3.738     3.769
  82782.     1.71455    3.80(6)      282.0     3.739     3.772
  82807.     1.71507    3.85(6)      274.1     3.739     3.776
  82832.     1.71558    3.79(6)      276.5     3.740     3.781
  82857.     1.71610    3.87(6)      269.7     3.740     3.786
  82881.     1.71661    3.88(6)      271.8     3.741     3.793
  82906.     1.71713    3.79(6)      280.5     3.741     3.802
  82931.     1.71764    3.73(6)      282.4     3.742     3.814
  82956.     1.71816    3.94(6)      263.2     3.742     3.829
  82981.     1.71867    3.88(6)      273.3     3.743     3.851
  83006.     1.71919    3.97(6)      266.6     3.743     3.886
  83031.     1.71970    3.97(6)      266.5     3.744     3.946
  83056.     1.72022    4.16(6)      250.5     3.744     4.058
  83081.     1.72074    4.28(6)      243.9     3.745     4.256
  83105.     1.72125    4.64(7)      228.4     3.745     4.542
  83130.     1.72177    4.85(7)      215.9     3.746     4.780
  83155.     1.72228    4.87(7)      213.8     3.747     4.830
  83180.     1.72280    4.91(7)      209.9     3.747     4.810
  83205.     1.72332    4.80(7)      219.8     3.748     4.885
  83230.     1.72384    4.82(7)      219.3     3.748     5.092
  83255.     1.72435    5.06(7)      206.5     3.749     5.218
  83280.     1.72487    5.11(7)      201.9     3.749     5.075
  83305.     1.72539    4.80(7)      219.7     3.750     4.788
  83330.     1.72590    4.52(7)      227.5     3.750     4.506
  83355.     1.72642    4.36(6)      237.5     3.751     4.286
  83380.     1.72694    4.16(6)      251.1     3.751     4.130
  83405.     1.72746    3.95(6)      268.6     3.752     4.023
  83430.     1.72798    4.05(6)      257.6     3.752     3.952
  83455.     1.72850    3.97(6)      260.6     3.753     3.904
  83480.     1.72901    3.83(6)      274.1     3.753     3.871
  83505.     1.72953    3.85(6)      271.1     3.754     3.849
  83530.     1.73005    3.86(6)      275.4     3.754     3.834
  83555.     1.73057    3.88(6)      266.6     3.755     3.823
  83580.     1.73109    3.81(6)      273.1     3.755     3.815
  83606.     1.73161    3.81(6)      272.8     3.756     3.810
  83631.     1.73213    3.85(6)      270.3     3.757     3.807
  83656.     1.73265    3.81(6)      270.7     3.757     3.804
  83681.     1.73317    3.75(6)      278.3     3.758     3.803
  83706.     1.73369    3.86(6)      266.9     3.758     3.803
  83731.     1.73421    3.78(6)      275.3     3.759     3.804
  83756.     1.73473    3.78(6)      276.1     3.759     3.805
  83781.     1.73525    3.79(6)      272.9     3.760     3.807
  83806.     1.73577    3.81(6)      268.1     3.760     3.811
  83832.     1.73629    3.82(6)      274.9     3.761     3.815
  83857.     1.73681    3.79(6)      274.8     3.761     3.821
  83882.     1.73733    3.82(6)      269.2     3.762     3.829
  83907.     1.73785    3.90(6)      262.0     3.762     3.840
  83932.     1.73838    3.92(6)      259.4     3.763     3.856
  83957.     1.73890    3.84(6)      266.9     3.763     3.877
  83983.     1.73942    3.88(6)      266.1     3.764     3.910
  84008.     1.73994    3.96(6)      261.0     3.764     3.967
  84033.     1.74046    4.17(6)      243.2     3.765     4.072
  84058.     1.74099    4.49(7)      228.5     3.766     4.270
  84083.     1.74151    4.86(7)      209.2     3.766     4.600
  84109.     1.74203    5.21(7)      193.4     3.767     5.000
  84134.     1.74255    5.40(7)      186.1     3.767     5.262
  84159.     1.74308    5.43(7)      182.9     3.768     5.229
  84184.     1.74360    5.15(7)      193.7     3.768     4.969
  84210.     1.74412    4.86(7)      209.0     3.769     4.664
  84235.     1.74465    4.42(7)      230.0     3.769     4.411
  84260.     1.74517    4.27(7)      235.5     3.770     4.232
  84285.     1.74569    4.14(6)      241.4     3.770     4.118
  84311.     1.74622    4.01(6)      251.3     3.771     4.053
  84336.     1.74674    3.91(6)      258.6     3.771     4.029
  84361.     1.74726    4.07(6)      248.1     3.772     4.050
  84387.     1.74779    4.04(6)      249.4     3.772     4.132
  84412.     1.74831    4.29(7)      228.4     3.773     4.290
  84437.     1.74884    4.24(7)      235.8     3.774     4.484
  84463.     1.74936    4.37(7)      223.8     3.774     4.595
  84488.     1.74989    4.40(7)      222.4     3.775     4.550
  84513.     1.75041    4.21(7)      232.0     3.775     4.401
  84539.     1.75094    4.08(6)      242.0     3.776     4.238
  84564.     1.75146    4.00(6)      246.6     3.776     4.105
  84589.     1.75199    3.88(6)      262.3     3.777     4.010
  84615.     1.75251    3.90(6)      255.8     3.777     3.946
  84640.     1.75304    3.97(6)      247.0     3.778     3.904
  84665.     1.75357    3.90(6)      250.7     3.778     3.875
  84691.     1.75409    3.78(6)      260.6     3.779     3.856
  84716.     1.75462    3.87(6)      255.8     3.779     3.843
  84742.     1.75514    3.89(6)      252.6     3.780     3.834
  84767.     1.75567    3.81(6)      258.3     3.780     3.832
  84793.     1.75620    3.78(6)      260.1     3.781     3.828
  84818.     1.75673    3.71(6)      264.1     3.782     3.828
  84843.     1.75725    3.83(6)      254.5     3.782     3.826
  84869.     1.75778    3.84(6)      253.3     3.783     3.827
  84894.     1.75831    3.90(6)      250.0     3.783     3.829
  84920.     1.75883    3.84(6)      253.1     3.784     3.832
  84945.     1.75936    3.79(6)      255.8     3.784     3.836
  84971.     1.75989    3.73(6)      262.2     3.785     3.843
  84996.     1.76042    3.92(6)      247.7     3.785     3.853
  85022.     1.76095    3.88(6)      251.4     3.786     3.871
  85047.     1.76147    3.82(6)      258.0     3.786     3.904
  85073.     1.76200    3.89(6)      248.8     3.787     3.968
  85098.     1.76253    4.09(6)      239.5     3.787     4.081
  85124.     1.76306    4.15(7)      233.6     3.788     4.232
  85149.     1.76359    4.13(6)      239.4     3.789     4.332
  85175.     1.76412    4.23(7)      230.9     3.789     4.308
  85200.     1.76465    4.23(7)      228.8     3.790     4.210
  85226.     1.76518    4.08(7)      236.3     3.790     4.103
  85252.     1.76571    4.11(7)      236.6     3.791     4.017
  85277.     1.76624    3.91(6)      248.6     3.791     3.957
  85303.     1.76677    4.04(6)      239.8     3.792     3.918
  85328.     1.76730    3.89(6)      250.6     3.792     3.893
  85354.     1.76783    3.92(6)      247.6     3.793     3.878
  85380.     1.76836    3.90(6)      248.0     3.793     3.870
  85405.     1.76889    3.92(6)      240.7     3.794     3.866
  85431.     1.76942    3.80(6)      256.7     3.794     3.866
  85456.     1.76995    3.92(6)      243.2     3.795     3.868
  85482.     1.77048    3.94(6)      243.2     3.796     3.874
  85508.     1.77101    3.86(6)      253.8     3.796     3.884
  85533.     1.77154    3.93(6)      244.6     3.797     3.899
  85559.     1.77208    3.94(6)      243.6     3.797     3.923
  85585.     1.77261    4.02(6)      240.1     3.798     3.966
  85610.     1.77314    4.09(7)      234.9     3.798     4.049
  85636.     1.77367    4.26(7)      228.8     3.799     4.206
  85662.     1.77420    4.59(7)      207.5     3.799     4.463
  85687.     1.77474    4.90(7)      189.9     3.800     4.744
  85713.     1.77527    5.02(7)      185.3     3.800     4.834
  85739.     1.77580    4.72(7)      199.5     3.801     4.700
  85765.     1.77633    4.54(7)      208.4     3.801     4.489
  85790.     1.77687    4.35(7)      215.1     3.802     4.300
  85816.     1.77740    4.20(7)      226.1     3.803     4.161
  85842.     1.77793    4.04(7)      232.1     3.803     4.069
  85868.     1.77847    3.98(7)      235.0     3.804     4.009
  85893.     1.77900    3.91(6)      242.3     3.804     3.973
  85919.     1.77953    3.97(6)      236.9     3.805     3.951
  85945.     1.78007    4.04(7)      231.7     3.805     3.939
  85971.     1.78060    3.93(7)      236.5     3.806     3.935
  85996.     1.78114    4.00(7)      232.9     3.806     3.936
  86022.     1.78167    3.94(7)      236.4     3.807     3.941
  86048.     1.78220    4.05(7)      229.4     3.807     3.951
  86074.     1.78274    3.98(7)      235.3     3.808     3.965
  86100.     1.78327    4.08(7)      227.7     3.808     3.985
  86125.     1.78381    4.10(7)      224.2     3.809     4.012
  86151.     1.78434    3.96(7)      234.9     3.810     4.048
  86177.     1.78488    4.06(7)      228.8     3.810     4.097
  86203.     1.78542    4.06(7)      230.2     3.811     4.165
  86229.     1.78595    4.34(7)      211.7     3.811     4.266
  86255.     1.78649    4.45(7)      208.5     3.812     4.429
  86281.     1.78702    4.79(7)      194.3     3.812     4.724
  86307.     1.78756    5.27(7)      177.9     3.813     5.281
  86332.     1.78810    6.24(8)      149.7     3.813     6.274
  86358.     1.78863    7.35(9)      125.2     3.814     7.700
  86384.     1.78917    8.55(10)     106.0     3.814     8.950
  86410.     1.78971    8.92(10)     101.7     3.815     9.402
  86436.     1.79024    9.00(10)     100.2     3.815     9.139
  86462.     1.79078    8.64(10)     104.8     3.816     8.549
  86488.     1.79132    8.02(9)      114.1     3.817     7.759
  86514.     1.79185    7.04(9)      130.5     3.817     6.834
  86540.     1.79239    5.88(8)      156.7     3.818     5.994
  86566.     1.79293    5.31(8)      173.5     3.818     5.347
  86592.     1.79347    4.89(7)      189.4     3.819     4.892
  86618.     1.79401    4.64(7)      202.5     3.819     4.585
  86644.     1.79454    4.38(7)      213.3     3.820     4.381
  86670.     1.79508    4.25(7)      217.5     3.820     4.243
  86696.     1.79562    4.16(7)      221.3     3.821     4.148
  86722.     1.79616    4.16(7)      221.4     3.821     4.082
  86748.     1.79670    3.99(7)      227.9     3.822     4.035
  86774.     1.79724    3.96(7)      232.8     3.822     4.001
  86800.     1.79778    4.01(7)      230.6     3.823     3.975
  86826.     1.79832    4.03(7)      223.9     3.824     3.955
  86852.     1.79886    3.86(6)      239.1     3.824     3.940
  86878.     1.79940    4.01(7)      230.1     3.825     3.928
  86904.     1.79994    3.89(7)      234.5     3.825     3.918
  86930.     1.80048    3.84(7)      235.7     3.826     3.910
  86956.     1.80102    3.81(6)      238.0     3.826     3.904
  86982.     1.80156    3.91(7)      232.2     3.827     3.899
  87008.     1.80210    3.91(7)      233.1     3.827     3.895
  87034.     1.80264    3.76(6)      241.5     3.828     3.892
  87061.     1.80318    3.88(7)      231.3     3.828     3.889
  87087.     1.80372    3.84(7)      235.4     3.829     3.888
  87113.     1.80426    3.83(7)      236.4     3.829     3.887
  87139.     1.80480    3.85(7)      233.9     3.830     3.888
  87165.     1.80534    3.87(7)      235.3     3.830     3.892
  87191.     1.80589    3.82(6)      237.1     3.831     3.897
  87217.     1.80643    3.78(7)      235.3     3.832     3.899
  87244.     1.80697    3.88(7)      228.9     3.832     3.896
  87270.     1.80751    3.90(7)      224.1     3.833     3.893
  87296.     1.80805    3.80(6)      237.7     3.833     3.890
  87322.     1.80860    3.75(6)      240.0     3.834     3.888
  87348.     1.80914    3.87(7)      229.1     3.834     3.888
  87374.     1.80968    3.86(7)      227.3     3.835     3.888
  87401.     1.81023    3.79(7)      234.8     3.835     3.890
  87427.     1.81077    3.81(7)      236.3     3.836     3.894
  87453.     1.81131    3.83(7)      230.3     3.836     3.897
  87479.     1.81186    3.86(7)      228.4     3.837     3.901
  87506.     1.81240    3.76(6)      243.6     3.837     3.906
  87532.     1.81294    3.87(7)      229.7     3.838     3.912
  87558.     1.81349    3.95(7)      224.3     3.839     3.920
  87584.     1.81403    3.82(7)      235.0     3.839     3.929
  87611.     1.81457    3.83(7)      231.9     3.840     3.941
  87637.     1.81512    3.87(7)      228.4     3.840     3.956
  87663.     1.81566    3.84(7)      230.4     3.841     3.974
  87690.     1.81621    3.99(7)      219.9     3.841     3.999
  87716.     1.81675    3.94(7)      225.8     3.842     4.032
  87742.     1.81730    4.12(7)      209.5     3.842     4.076
  87768.     1.81784    4.10(7)      212.3     3.843     4.138
  87795.     1.81839    4.12(7)      213.7     3.843     4.235
  87821.     1.81893    4.37(7)      201.6     3.844     4.406
  87847.     1.81948    4.65(7)      190.7     3.844     4.733
  87874.     1.82003    5.21(8)      171.9     3.845     5.346
  87900.     1.82057    6.01(8)      148.3     3.845     6.343
  87927.     1.82112    7.40(9)      115.7     3.846     7.462
  87953.     1.82167    8.12(10)     103.2     3.847     8.002
  87979.     1.82221    7.86(10)     107.2     3.847     7.640
  88006.     1.82276    6.87(9)      125.4     3.848     6.801
  88032.     1.82331    5.89(8)      148.5     3.848     5.955
  88059.     1.82385    5.28(8)      164.7     3.849     5.298
  88085.     1.82440    4.79(7)      181.7     3.849     4.843
  88111.     1.82495    4.58(7)      186.6     3.850     4.543
  88138.     1.82549    4.26(7)      201.1     3.850     4.346
  88164.     1.82604    4.23(7)      205.8     3.851     4.218
  88191.     1.82659    4.08(7)      213.1     3.851     4.134
  88217.     1.82714    4.06(7)      207.5     3.852     4.079
  88244.     1.82769    4.10(7)      208.4     3.852     4.045
  88270.     1.82824    4.04(7)      212.1     3.853     4.032
  88297.     1.82878    4.02(7)      212.6     3.853     4.040
  88323.     1.82933    4.04(7)      210.5     3.854     4.072
  88350.     1.82988    4.07(7)      205.9     3.855     4.109
  88376.     1.83043    3.99(7)      217.9     3.855     4.116
  88403.     1.83098    4.10(7)      206.4     3.856     4.091
  88429.     1.83153    4.15(7)      201.3     3.856     4.051
  88456.     1.83208    4.01(7)      212.5     3.857     4.011
  88482.     1.83263    3.98(7)      215.1     3.857     3.977
  88509.     1.83318    4.09(7)      208.4     3.858     3.953
  88535.     1.83373    3.86(7)      219.0     3.858     3.937
  88562.     1.83428    3.99(7)      210.6     3.859     3.926
  88588.     1.83483    3.92(7)      215.8     3.859     3.919
  88615.     1.83538    3.88(7)      215.6     3.860     3.915
  88642.     1.83593    3.88(7)      215.7     3.860     3.912
  88668.     1.83648    3.88(7)      213.9     3.861     3.912
  88695.     1.83703    3.95(7)      208.5     3.861     3.912
  88721.     1.83758    3.85(7)      219.3     3.862     3.914
  88748.     1.83813    3.74(7)      225.3     3.862     3.917
  88775.     1.83869    3.94(7)      208.5     3.863     3.921
  88801.     1.83924    3.77(7)      224.9     3.864     3.928
  88828.     1.83979    3.95(7)      212.2     3.864     3.937
  88855.     1.84034    4.00(7)      208.4     3.865     3.951
  88881.     1.84089    4.09(7)      202.6     3.865     3.970
  88908.     1.84145    3.90(7)      216.9     3.866     4.001
  88935.     1.84200    4.08(7)      199.7     3.866     4.056
  88961.     1.84255    4.20(7)      199.1     3.867     4.161
  88988.     1.84310    4.39(7)      191.9     3.867     4.362
  89015.     1.84366    4.69(7)      179.3     3.868     4.698
  89041.     1.84421    4.92(8)      165.7     3.868     5.088
  89068.     1.84476    4.98(8)      162.6     3.869     5.242
  89095.     1.84532    4.87(8)      170.1     3.869     5.075
  89121.     1.84587    4.67(7)      178.3     3.870     4.783
  89148.     1.84642    4.45(7)      182.7     3.870     4.512
  89175.     1.84698    4.25(7)      193.6     3.871     4.310
  89202.     1.84753    4.08(7)      203.8     3.871     4.173
  89228.     1.84809    4.09(7)      199.6     3.872     4.084
  89255.     1.84864    4.06(7)      201.4     3.872     4.025
  89282.     1.84920    3.88(7)      210.3     3.873     3.987
  89309.     1.84975    3.99(7)      206.3     3.874     3.961
  89336.     1.85031    3.93(7)      209.0     3.874     3.943
  89362.     1.85086    4.00(7)      200.9     3.875     3.931
  89389.     1.85142    3.92(7)      211.9     3.875     3.922
  89416.     1.85197    3.87(7)      208.2     3.876     3.916
  89443.     1.85253    3.83(7)      214.1     3.876     3.911
  89470.     1.85308    3.89(7)      209.7     3.877     3.907
  89496.     1.85364    3.89(7)      206.2     3.877     3.904
  89523.     1.85420    3.95(7)      204.7     3.878     3.902
  89550.     1.85475    3.87(7)      209.9     3.878     3.900
  89577.     1.85531    4.01(7)      197.7     3.879     3.899
  89604.     1.85587    3.95(7)      204.1     3.879     3.896
  89631.     1.85642    3.89(7)      206.1     3.880     3.893
  89658.     1.85698    3.85(7)      211.3     3.880     3.893
  89685.     1.85754    3.86(7)      210.2     3.881     3.892
  89712.     1.85809    3.80(7)      220.0     3.881     3.892
  89738.     1.85865    3.78(7)      214.1     3.882     3.892
  89765.     1.85921    3.86(7)      206.3     3.882     3.892
  89792.     1.85977    3.89(7)      206.0     3.883     3.892
  89819.     1.86032    3.74(7)      216.9     3.883     3.892
  89846.     1.86088    3.78(7)      217.3     3.884     3.893
  89873.     1.86144    3.89(7)      209.4     3.885     3.893
  89900.     1.86200    3.86(7)      211.6     3.885     3.893
  89927.     1.86256    3.85(7)      209.0     3.886     3.894
  89954.     1.86312    4.03(7)      194.4     3.886     3.894
  89981.     1.86368    3.91(7)      201.8     3.887     3.894
  90008.     1.86424    3.87(7)      207.2     3.887     3.895
  90035.     1.86479    3.94(7)      201.8     3.888     3.895
  90062.     1.86535    3.93(7)      204.4     3.888     3.896
  90089.     1.86591    3.89(7)      203.6     3.889     3.896
  90116.     1.86647    3.80(7)      211.0     3.889     3.897
  90143.     1.86703    3.84(7)      204.7     3.890     3.898
  90170.     1.86759    3.78(7)      210.7     3.890     3.899
  90197.     1.86815    3.83(7)      206.4     3.891     3.900
  90224.     1.86871    3.83(7)      205.6     3.891     3.901
  90251.     1.86928    3.89(7)      201.4     3.892     3.902
  90278.     1.86984    3.89(7)      200.1     3.892     3.903
  90305.     1.87040    3.82(7)      206.0     3.893     3.905
  90333.     1.87096    3.95(7)      196.0     3.893     3.906
  90360.     1.87152    3.97(7)      197.7     3.894     3.908
  90387.     1.87208    3.99(7)      197.3     3.894     3.911
  90414.     1.87264    3.89(7)      206.5     3.895     3.913
  90441.     1.87320    3.89(7)      200.8     3.895     3.917
  90468.     1.87377    3.98(7)      194.8     3.896     3.921
  90495.     1.87433    3.91(7)      192.7     3.897     3.927
  90522.     1.87489    3.94(7)      200.2     3.897     3.935
  90550.     1.87545    3.93(7)      201.8     3.898     3.947
  90577.     1.87602    3.98(7)      194.3     3.898     3.966
  90604.     1.87658    4.15(7)      186.7     3.899     4.001
  90631.     1.87714    4.12(7)      185.9     3.899     4.067
  90658.     1.87771    4.28(7)      182.8     3.900     4.187
  90686.     1.87827    4.52(8)      171.2     3.900     4.358
  90713.     1.87883    4.68(8)      167.3     3.901     4.506
  90740.     1.87940    4.73(8)      162.0     3.901     4.517
  90767.     1.87996    4.59(8)      166.4     3.902     4.411
  90794.     1.88052    4.37(8)      174.4     3.902     4.275
  90822.     1.88109    4.27(7)      178.0     3.903     4.161
  90849.     1.88165    4.17(7)      183.7     3.903     4.079
  90876.     1.88222    4.07(7)      187.4     3.904     4.024
  90903.     1.88278    4.03(7)      191.6     3.904     3.989
  90931.     1.88335    3.99(7)      190.7     3.905     3.966
  90958.     1.88391    3.95(7)      194.9     3.905     3.955
  90985.     1.88448    3.97(7)      196.2     3.906     3.948
  91013.     1.88504    3.99(7)      191.9     3.906     3.941
  91040.     1.88561    3.95(7)      196.8     3.907     3.937
  91067.     1.88617    3.92(7)      198.8     3.907     3.934
  91094.     1.88674    3.89(7)      197.7     3.908     3.932
  91122.     1.88731    3.85(7)      197.8     3.908     3.931
  91149.     1.88787    3.84(7)      196.7     3.909     3.931
  91176.     1.88844    4.08(7)      187.2     3.910     3.930
  91204.     1.88901    3.81(7)      204.1     3.910     3.931
  91231.     1.88957    3.99(7)      191.4     3.911     3.931
  91259.     1.89014    3.98(7)      191.1     3.911     3.932
  91286.     1.89071    4.00(7)      188.7     3.912     3.933
  91313.     1.89127    4.00(7)      192.8     3.912     3.934
  91341.     1.89184    3.96(7)      190.2     3.913     3.936
  91368.     1.89241    3.86(7)      198.8     3.913     3.939
  91396.     1.89298    3.93(7)      192.4     3.914     3.943
  91423.     1.89354    3.97(7)      188.1     3.914     3.948
  91450.     1.89411    3.94(7)      193.4     3.915     3.981
  91478.     1.89468    4.01(7)      183.2     3.915     3.998
  91505.     1.89525    3.96(7)      191.8     3.916     4.029
  91533.     1.89582    3.97(7)      190.7     3.916     4.079
  91560.     1.89639    3.85(7)      199.2     3.917     4.136
  91588.     1.89696    4.14(8)      176.5     3.917     4.164
  91615.     1.89753    4.06(7)      182.2     3.918     4.149
  91643.     1.89809    4.13(8)      177.5     3.918     4.110
  91670.     1.89866    4.00(7)      186.8     3.919     4.072
  91698.     1.89923    3.95(7)      187.7     3.919     4.043
  91725.     1.89980    4.02(7)      184.4     3.920     4.024
  91753.     1.90037    3.98(7)      185.4     3.920     4.012
  91780.     1.90094    3.94(7)      186.0     3.921     4.006
  91808.     1.90151    4.01(7)      182.5     3.921     4.004
  91835.     1.90209    4.00(7)      182.7     3.922     4.003
  91863.     1.90266    3.87(7)      190.4     3.923     4.005
  91890.     1.90323    3.90(7)      189.3     3.923     4.007
  91918.     1.90380    4.03(7)      178.4     3.924     4.010
  91945.     1.90437    3.96(7)      184.4     3.924     4.015
  91973.     1.90494    3.86(7)      188.1     3.925     4.019
  92001.     1.90551    4.07(7)      179.3     3.925     4.025
  92028.     1.90608    4.14(8)      176.7     3.926     4.031
  92056.     1.90666    4.01(7)      183.4     3.926     4.038
  92083.     1.90723    4.08(8)      173.6     3.927     4.046
  92111.     1.90780    4.04(7)      183.4     3.927     4.055
  92139.     1.90837    4.08(7)      178.0     3.928     4.065
  92166.     1.90894    4.04(7)      178.6     3.928     4.077
  92194.     1.90952    3.93(7)      186.8     3.929     4.091
  92222.     1.91009    4.12(8)      173.1     3.929     4.106
  92249.     1.91066    4.19(8)      169.0     3.930     4.124
  92277.     1.91124    4.17(8)      172.6     3.930     4.146
  92305.     1.91181    4.15(8)      174.6     3.931     4.173
  92332.     1.91238    4.10(7)      177.9     3.931     4.206
  92360.     1.91296    4.17(8)      170.5     3.932     4.250
  92388.     1.91353    4.21(8)      172.6     3.932     4.313
  92415.     1.91411    4.33(8)      164.1     3.933     4.412
  92443.     1.91468    4.58(8)      154.4     3.933     4.573
  92471.     1.91525    4.63(8)      158.2     3.934     4.814
  92499.     1.91583    4.92(8)      145.7     3.934     5.094
  92526.     1.91640    5.14(8)      138.6     3.935     5.293
  92554.     1.91698    5.31(9)      136.0     3.935     5.436
  92582.     1.91755    5.52(9)      131.5     3.936     5.720
  92610.     1.91813    6.21(9)      117.4     3.936     6.381
  92638.     1.91871    7.35(10)     98.1      3.937     7.597
  92665.     1.91928    8.96(11)     77.7      3.938     9.148
  92693.     1.91986   10.01(12)     68.5      3.938    10.211
  92721.     1.92043    9.98(12)     68.1      3.939    10.182
  92749.     1.92101    8.98(11)     78.0      3.939     9.212
  92777.     1.92159    7.82(10)     91.4      3.940     7.993
  92804.     1.92216    6.77(10)     107.1     3.940     6.980
  92832.     1.92274    6.18(9)      116.0     3.941     6.295
  92860.     1.92332    5.95(9)      119.1     3.941     5.903
  92888.     1.92389    5.71(9)      124.6     3.942     5.738
  92916.     1.92447    5.59(9)      128.2     3.942     5.757
  92944.     1.92505    5.79(9)      125.1     3.943     5.952
  92972.     1.92563    6.21(9)      116.0     3.943     6.374
  92999.     1.92620    7.01(10)     103.0     3.944     7.192
  93027.     1.92678    8.43(11)     86.5      3.944     8.830
  93055.     1.92736   11.66(13)     62.1      3.945    12.055
  93083.     1.92794   17.40(16)     39.9      3.945    17.680
  93111.     1.92852   25.80(20)     24.56     3.946    25.040
  93139.     1.92909   30.93(23)     19.72     3.946    29.436
  93167.     1.92967   29.34(22)     21.11     3.947    27.487
  93195.     1.93025   23.07(19)     27.81     3.947    22.197
  93223.     1.93083   16.91(16)     39.5      3.948    16.831
  93251.     1.93141   12.46(13)     55.7      3.948    12.693
  93279.     1.93199    9.52(12)     73.4      3.949     9.869
  93307.     1.93257    7.87(11)     87.5      3.949     8.029
  93335.     1.93315    6.75(10)     104.4     3.950     6.842
  93363.     1.93373    6.15(9)      112.8     3.951     6.067
  93391.     1.93431    5.64(9)      122.0     3.951     5.553
  93419.     1.93489    5.29(9)      130.4     3.952     5.202
  93447.     1.93547    5.03(9)      135.6     3.952     4.959
  93475.     1.93605    4.91(8)      139.8     3.953     4.786
  93503.     1.93663    4.69(8)      146.8     3.953     4.664
  93531.     1.93721    4.54(8)      153.8     3.954     4.580
  93559.     1.93779    4.39(8)      159.4     3.954     4.532
  93587.     1.93838    4.46(8)      155.5     3.955     4.520
  93615.     1.93896    4.33(8)      159.6     3.955     4.534
  93643.     1.93954    4.26(8)      166.1     3.956     4.542
  93671.     1.94012    4.35(8)      159.1     3.956     4.541
  93699.     1.94070    4.42(8)      152.2     3.957     4.564
  93728.     1.94129    4.49(8)      151.9     3.957     4.618
  93756.     1.94187    4.60(8)      148.1     3.958     4.648
  93784.     1.94245    4.63(8)      145.6     3.958     4.627
  93812.     1.94303    4.65(8)      144.7     3.959     4.582
  93840.     1.94362    4.53(8)      150.5     3.959     4.536
  93868.     1.94420    4.41(8)      154.1     3.960     4.482
  93896.     1.94478    4.35(8)      156.4     3.960     4.403
  93925.     1.94537    4.27(8)      158.1     3.961     4.317
  93953.     1.94595    4.19(8)      164.5     3.961     4.244
  93981.     1.94653    4.18(8)      161.0     3.962     4.189
  94009.     1.94712    4.05(8)      165.7     3.963     4.150
  94037.     1.94770    4.02(8)      167.8     3.963     4.123
  94066.     1.94829    4.04(8)      171.0     3.964     4.103
  94094.     1.94887    3.92(8)      176.4     3.964     4.089
  94122.     1.94946    3.90(8)      175.0     3.965     4.078
  94150.     1.95004    3.98(8)      171.7     3.965     4.069
  94178.     1.95063    3.90(8)      175.9     3.966     4.061
  94207.     1.95121    3.95(8)      169.8     3.966     4.055
  94235.     1.95180    4.07(8)      162.1     3.967     4.050
  94263.     1.95238    3.90(8)      173.3     3.967     4.046
  94292.     1.95297    4.06(8)      163.9     3.968     4.042
  94320.     1.95355    3.98(8)      167.0     3.968     4.035
  94348.     1.95414    3.92(8)      167.0     3.969     4.029
  94376.     1.95473    3.85(8)      174.9     3.969     4.027
  94405.     1.95531    3.96(8)      169.5     3.970     4.025
  94433.     1.95590    3.96(8)      171.1     3.970     4.023
  94461.     1.95649    3.95(8)      174.7     3.971     4.022
  94490.     1.95707    4.01(8)      165.3     3.971     4.020
  94518.     1.95766    3.89(8)      172.4     3.972     4.019
  94546.     1.95825    4.05(8)      162.7     3.972     4.018
  94575.     1.95884    3.93(8)      168.9     3.973     4.018
  94603.     1.95942    3.88(8)      169.5     3.974     4.018
  94632.     1.96001    4.03(8)      163.0     3.974     4.018
  94660.     1.96060    4.09(8)      161.2     3.975     4.018
  94688.     1.96119    4.05(8)      162.8     3.975     4.019
  94717.     1.96178    4.11(8)      159.8     3.976     4.021
  94745.     1.96237    4.02(8)      158.6     3.976     4.024
  94774.     1.96295    3.90(8)      168.8     3.977     4.029
  94802.     1.96354    4.19(8)      151.4     3.977     4.037
  94830.     1.96413    4.07(8)      163.5     3.978     4.053
  94859.     1.96472    4.08(8)      161.6     3.978     4.084
  94887.     1.96531    4.24(8)      152.3     3.979     4.113
  94916.     1.96590    4.16(8)      152.6     3.979     4.184
  94944.     1.96649    4.13(8)      155.1     3.980     4.239
  94973.     1.96708    4.21(8)      151.9     3.980     4.256
  95001.     1.96767    4.07(8)      158.4     3.981     4.232
  95030.     1.96826    4.11(8)      155.4     3.981     4.179
  95058.     1.96885    4.07(8)      159.4     3.982     4.124
  95087.     1.96944    4.06(8)      158.8     3.983     4.080
  95115.     1.97003    4.13(8)      152.1     3.983     4.050
  95144.     1.97062    4.06(8)      154.8     3.984     4.030
  95172.     1.97122    4.07(8)      155.0     3.984     4.017
  95201.     1.97181    4.03(8)      159.1     3.985     4.009
  95230.     1.97240    4.14(8)      150.0     3.985     4.004
  95258.     1.97299    4.02(8)      155.0     3.986     4.000
  95287.     1.97358    4.02(8)      158.8     3.986     3.998
  95315.     1.97417    4.00(8)      162.5     3.987     3.997
  95344.     1.97477    4.00(8)      159.3     3.987     3.995
  95372.     1.97536    4.11(8)      154.1     3.988     3.995
  95401.     1.97595    4.01(8)      155.0     3.988     3.994
  95430.     1.97654    3.93(8)      158.6     3.989     3.994
  95458.     1.97714    4.09(8)      151.9     3.989     3.994
  95487.     1.97773    4.22(8)      148.1     3.990     3.994
  95516.     1.97832    3.97(8)      157.7     3.990     3.994
  95544.     1.97892    4.02(8)      156.8     3.991     3.994
  95573.     1.97951    4.00(8)      156.9     3.992     3.994
  95602.     1.98011    4.06(8)      153.2     3.992     3.994
  95630.     1.98070    3.86(8)      166.0     3.993     3.995
  95659.     1.98129    3.99(8)      155.3     3.993     3.995
  95688.     1.98189    4.08(8)      153.5     3.994     3.995
  95716.     1.98248    4.04(8)      153.6     3.994     3.996
  95745.     1.98308    4.00(8)      157.5     3.995     3.996
  95774.     1.98367    3.97(8)      159.1     3.995     3.997
  95803.     1.98427    3.98(8)      155.8     3.996     3.997
  95831.     1.98486    3.97(8)      154.9     3.996     3.998
  95860.     1.98546    4.02(8)      152.6     3.997     3.998
  95889.     1.98605    3.94(8)      158.3     3.997     3.999
  95918.     1.98665    4.06(8)      157.4     3.998     3.999
  95946.     1.98725    4.03(8)      154.1     3.998     3.999
  95975.     1.98784    3.96(8)      155.5     3.999     4.000
  96004.     1.98844    3.97(8)      153.4     4.000     4.000
  96033.     1.98904    4.10(8)      146.4     4.000     4.001
  96062.     1.98963    3.98(8)      150.2     4.001     4.001
  96090.     1.99023    3.97(8)      156.7     4.001     4.002
  96119.     1.99083    4.00(8)      154.3     4.002     4.002
  96148.     1.99142    4.07(8)      151.1     4.002     4.003
  96177.     1.99202    4.03(8)      151.8     4.003     4.003
  96206.     1.99262    4.02(8)      149.7     4.003     4.004
  96235.     1.99322    3.97(8)      155.2     4.004     4.004
  96263.     1.99382    4.09(8)      146.0     4.004     4.005
  96292.     1.99441    4.01(8)      151.1     4.005     4.005
  96321.     1.99501    3.93(8)      153.7     4.005     4.006
  96350.     1.99561    4.07(8)      146.6     4.006     4.006
  96379.     1.99621    4.01(8)      149.1     4.006     4.007
  96408.     1.99681    3.94(8)      153.4     4.007     4.007
  96437.     1.99741    4.00(8)      150.3     4.008     4.008
  96466.     1.99801    4.10(8)      145.0     4.008     4.009
  96495.     1.99861    3.96(8)      151.1     4.009     4.009
  96524.     1.99921    4.15(8)      143.0     4.009     4.010
  96553.     1.99981    4.16(8)      140.2     4.010     4.010
  96582.     2.00041    4.09(8)      141.1     4.010     4.011
  96611.     2.00101    4.10(8)      142.0     4.011     4.012
  96640.     2.00161    4.11(8)      143.0     4.011     4.012
  96669.     2.00221    3.98(8)      147.8     4.012     4.012
  96698.     2.00281    4.21(9)      136.0     4.012     4.013
  96727.     2.00341    4.23(9)      136.4     4.013     4.013
  96756.     2.00401    4.16(9)      134.8     4.013     4.014
  96785.     2.00461    4.01(8)      141.4     4.014     4.014
  96814.     2.00521    4.06(8)      141.6     4.015     4.015
  96843.     2.00581    4.05(8)      143.6     4.015     4.016
  96872.     2.00642    4.08(8)      138.6     4.016     4.016
  96901.     2.00702    4.15(9)      136.4     4.016     4.017
  96930.     2.00762    4.13(9)      138.2     4.017     4.017
  96959.     2.00822    4.14(8)      139.7     4.017     4.018
  96988.     2.00883    4.07(9)      137.9     4.018     4.018
  97017.     2.00943    4.09(8)      139.7     4.018     4.019
  97046.     2.01003    4.14(9)      136.6     4.019     4.020
  97075.     2.01063    4.03(8)      140.1     4.019     4.020
  97104.     2.01124    4.12(8)      138.5     4.020     4.021
  97134.     2.01184    4.02(8)      141.5     4.020     4.021
  97163.     2.01244    4.10(8)      139.2     4.021     4.022
  97192.     2.01305    4.13(8)      139.9     4.022     4.022
  97221.     2.01365    4.10(8)      138.9     4.022     4.023
  97250.     2.01426    4.14(9)      133.6     4.023     4.024
  97279.     2.01486    4.17(9)      135.4     4.023     4.024
  97309.     2.01547    4.22(9)      131.6     4.024     4.025
  97338.     2.01607    4.32(9)      128.7     4.024     4.025
  97367.     2.01667    4.14(9)      135.4     4.025     4.026
  97396.     2.01728    4.11(9)      133.7     4.025     4.027
  97425.     2.01789    3.99(9)      137.6     4.026     4.027
  97455.     2.01849    4.00(9)      137.7     4.026     4.028
  97484.     2.01910    4.12(9)      134.3     4.027     4.029
  97513.     2.01970    4.14(9)      132.2     4.028     4.029
  97542.     2.02031    4.28(9)      123.1     4.028     4.030
  97572.     2.02091    4.35(9)      123.3     4.029     4.031
  97601.     2.02152    4.29(9)      125.8     4.029     4.031
  97630.     2.02213    4.20(9)      130.4     4.030     4.032
  97659.     2.02273    4.14(9)      128.9     4.030     4.033
  97689.     2.02334    4.15(9)      131.3     4.031     4.034
  97718.     2.02395    4.21(9)      128.3     4.031     4.035
  97747.     2.02456    4.22(9)      125.8     4.032     4.036
  97777.     2.02516    4.18(9)      125.7     4.032     4.037
  97806.     2.02577    4.13(9)      127.8     4.033     4.038
  97835.     2.02638    4.28(9)      119.7     4.033     4.039
  97865.     2.02699    4.33(9)      119.0     4.034     4.041
  97894.     2.02759    4.27(9)      118.5     4.035     4.042
  97923.     2.02820    4.22(9)      124.8     4.035     4.044
  97953.     2.02881    4.07(9)      131.5     4.036     4.047
  97982.     2.02942    4.34(9)      119.0     4.036     4.050
  98012.     2.03003    4.38(9)      120.3     4.037     4.054
  98041.     2.03064    4.21(9)      125.0     4.037     4.059
  98070.     2.03125    4.25(9)      123.1     4.038     4.068
  98100.     2.03186    4.30(9)      117.5     4.038     4.083
  98129.     2.03247    4.22(9)      122.9     4.039     4.111
  98159.     2.03308    4.43(9)      114.3     4.039     4.162
  98188.     2.03369    4.43(9)      116.9     4.040     4.244
  98218.     2.03430    4.41(9)      115.4     4.041     4.331
  98247.     2.03491    4.24(9)      123.2     4.041     4.359
  98277.     2.03552    4.43(9)      115.9     4.042     4.320
  98306.     2.03613    4.59(10)     108.9     4.042     4.250
  98336.     2.03674    4.46(9)      116.9     4.043     4.187
  98365.     2.03735    4.28(9)      123.3     4.043     4.142
  98395.     2.03796    4.24(9)      125.0     4.044     4.112
  98424.     2.03857    4.32(9)      121.4     4.044     4.093
  98454.     2.03918    4.19(9)      126.8     4.045     4.081
  98483.     2.03980    4.30(9)      121.3     4.045     4.074
  98513.     2.04041    4.29(9)      122.5     4.046     4.069
  98542.     2.04102    4.27(9)      124.5     4.046     4.066
  98572.     2.04163    4.26(9)      124.6     4.047     4.065
  98601.     2.04225    4.35(9)      121.4     4.048     4.064
  98631.     2.04286    4.26(9)      123.1     4.048     4.063
  98661.     2.04347    4.25(9)      127.6     4.049     4.063
  98690.     2.04408    4.15(9)      134.0     4.049     4.063
  98720.     2.04470    4.11(9)      131.4     4.050     4.063
  98749.     2.04531    4.20(9)      131.3     4.050     4.063
  98779.     2.04592    4.10(9)      135.6     4.051     4.063
  98809.     2.04654    4.13(9)      134.6     4.051     4.064
  98838.     2.04715    4.13(9)      136.4     4.052     4.065
  98868.     2.04777    4.27(9)      131.6     4.052     4.065
  98898.     2.04838    4.20(9)      131.6     4.053     4.066
  98927.     2.04900    4.19(9)      132.9     4.053     4.067
  98957.     2.04961    4.29(9)      129.7     4.054     4.068
  98987.     2.05023    4.11(9)      133.8     4.055     4.069
  99016.     2.05084    4.16(9)      136.5     4.055     4.070
  99046.     2.05146    4.02(8)      143.8     4.056     4.071
  99076.     2.05207    4.18(9)      136.1     4.056     4.072
  99105.     2.05269    4.25(9)      132.5     4.057     4.073
  99135.     2.05330    3.91(8)      150.0     4.057     4.075
  99165.     2.05392    4.01(8)      144.7     4.058     4.076
  99195.     2.05454    4.19(8)      138.5     4.058     4.077
  99224.     2.05515    4.16(8)      139.5     4.059     4.079
  99254.     2.05577    4.20(9)      137.6     4.059     4.081
  99284.     2.05639    4.25(9)      134.8     4.060     4.082
  99314.     2.05700    4.15(8)      139.7     4.060     4.084
  99344.     2.05762    3.92(8)      149.5     4.061     4.086
  99373.     2.05824    4.01(8)      143.3     4.062     4.089
  99403.     2.05885    4.05(8)      146.5     4.062     4.091
  99433.     2.05947    4.12(8)      143.3     4.063     4.094
  99463.     2.06009    4.04(8)      149.2     4.063     4.097
  99493.     2.06071    4.07(8)      148.8     4.064     4.100
  99522.     2.06133    4.11(8)      145.4     4.064     4.104
  99552.     2.06195    4.08(8)      146.3     4.065     4.108
  99582.     2.06256    4.06(8)      148.0     4.065     4.113
  99612.     2.06318    4.14(8)      141.7     4.066     4.118
  99642.     2.06380    4.02(8)      149.0     4.066     4.124
  99672.     2.06442    4.20(8)      143.1     4.067     4.131
  99702.     2.06504    4.25(9)      137.2     4.067     4.140
  99732.     2.06566    4.18(9)      136.1     4.068     4.150
  99762.     2.06628    4.16(9)      137.7     4.068     4.161
  99792.     2.06690    4.21(9)      125.0     4.069     4.176
  99821.     2.06752    4.23(9)      124.9     4.070     4.193
  99851.     2.06814    4.16(9)      126.7     4.070     4.215
  99881.     2.06876    4.18(9)      132.0     4.071     4.243
  99911.     2.06938    4.22(9)      128.4     4.071     4.280
  99941.     2.07000    4.18(9)      128.4     4.072     4.329
  99971.     2.07062    4.60(9)      115.3     4.072     4.398
  100001.    2.07124    4.70(10)     110.7     4.073     4.499
  100031.    2.07187    4.69(9)      112.7     4.073     4.666
  100061.    2.07249    4.88(9)      111.5     4.074     4.975
  100091.    2.07311    5.73(10)     93.1      4.074     5.577
  100121.    2.07373    6.66(11)     79.2      4.075     6.661
  100151.    2.07435    8.10(12)     64.1      4.075     8.239
  100181.    2.07498    9.03(13)     55.9      4.076     9.577
  100211.    2.07560    8.55(13)     60.2      4.076     9.581
  100242.    2.07622    7.78(12)     67.3      4.077     8.529
  100272.    2.07684    6.89(12)     74.6      4.077     7.263
  100302.    2.07747    6.27(11)     82.8      4.078     6.226
  100332.    2.07809    5.59(10)     93.1      4.078     5.506
  100362.    2.07871    4.99(10)     105.2     4.079     5.042
  100392.    2.07934    4.89(10)     104.3     4.079     4.749
  100422.    2.07996    4.62(9)      113.1     4.080     4.562
  100452.    2.08059    4.43(9)      114.1     4.081     4.440
  100482.    2.08121    4.28(9)      119.1     4.081     4.358
  100512.    2.08183    4.16(9)      124.9     4.082     4.301
  100543.    2.08246    4.20(9)      121.0     4.082     4.261
  100573.    2.08308    4.22(9)      123.1     4.083     4.232
  100603.    2.08371    4.34(9)      114.4     4.083     4.209
  100633.    2.08433    4.38(9)      113.3     4.084     4.192
  100663.    2.08496    4.18(9)      119.9     4.084     4.179
  100694.    2.08559    4.06(9)      126.1     4.085     4.168
  100724.    2.08621    4.26(9)      119.5     4.085     4.160
  100754.    2.08684    4.08(9)      124.2     4.086     4.152
  100784.    2.08746    4.07(9)      122.9     4.086     4.147
  100814.    2.08809    4.16(9)      122.4     4.087     4.142
  100845.    2.08872    4.34(9)      112.9     4.087     4.138
  100875.    2.08934    4.28(9)      116.1     4.088     4.136
  100905.    2.08997    4.21(9)      118.9     4.088     4.134
  100935.    2.09060    4.18(9)      117.3     4.089     4.133
  100966.    2.09122    4.06(9)      121.5     4.089     4.132
  100996.    2.09185    4.23(9)      116.1     4.090     4.130
  101026.    2.09248    4.30(9)      112.1     4.090     4.129
  101057.    2.09311    4.17(9)      117.1     4.091     4.129
  101087.    2.09374    4.10(9)      119.0     4.091     4.128
  101117.    2.09436    4.18(9)      117.0     4.092     4.128
  101148.    2.09499    4.23(9)      113.5     4.092     4.129
  101178.    2.09562    4.52(10)     104.9     4.093     4.130
  101208.    2.09625    4.23(9)      116.0     4.093     4.131
  101239.    2.09688    4.40(10)     106.7     4.094     4.132
  101269.    2.09751    4.23(9)      118.8     4.094     4.134
  101299.    2.09814    4.18(9)      120.3     4.095     4.137
  101330.    2.09877    4.18(9)      122.8     4.095     4.141
  101360.    2.09940    4.30(9)      117.7     4.096     4.146
  101391.    2.10003    4.36(9)      118.0     4.096     4.152
  101421.    2.10066    4.30(9)      122.5     4.097     4.162
  101451.    2.10129    4.31(9)      122.2     4.097     4.176
  101482.    2.10192    4.33(9)      119.0     4.098     4.200
  101512.    2.10255    4.40(9)      117.2     4.098     4.244
  101543.    2.10318    4.56(9)      117.4     4.099     4.320
  101573.    2.10381    4.36(9)      122.6     4.099     4.438
  101604.    2.10444    4.51(9)      117.8     4.100     4.578
  101634.    2.10507    4.50(9)      120.2     4.100     4.674
  101665.    2.10570    4.64(9)      114.8     4.101     4.712
  101695.    2.10634    4.69(9)      112.8     4.101     4.727
  101726.    2.10697    4.76(9)      113.3     4.102     4.708
  101756.    2.10760    4.74(9)      113.0     4.102     4.668
  101787.    2.10823    4.84(10)     108.5     4.103     4.633
  101817.    2.10886    4.77(10)     109.6     4.103     4.606
  101848.    2.10950    4.56(9)      115.7     4.103     4.575
  101878.    2.11013    4.69(9)      112.3     4.104     4.508
  101909.    2.11076    4.45(9)      119.4     4.104     4.418
  101940.    2.11140    4.51(9)      115.3     4.105     4.334
  101970.    2.11203    4.34(9)      118.6     4.105     4.272
  102001.    2.11266    4.41(9)      117.9     4.106     4.224
  102031.    2.11330    4.25(9)      121.2     4.106     4.197
  102062.    2.11393    4.16(9)      126.6     4.107     4.181
  102093.    2.11457    4.26(9)      122.0     4.107     4.171
  102123.    2.11520    4.14(9)      126.3     4.108     4.165
  102154.    2.11583    4.24(9)      122.7     4.108     4.161
  102184.    2.11647    4.16(9)      121.1     4.109     4.160
  102215.    2.11710    4.27(9)      115.7     4.109     4.160
  102246.    2.11774    4.08(9)      126.1     4.110     4.161
  102276.    2.11838    4.13(9)      122.3     4.110     4.163
  102307.    2.11901    4.22(9)      118.0     4.110     4.167
  102338.    2.11965    4.12(9)      123.7     4.111     4.172
  102369.    2.12028    4.12(9)      120.7     4.111     4.178
  102399.    2.12092    4.04(9)      124.9     4.112     4.185
  102430.    2.12156    4.11(9)      118.3     4.112     4.195
  102461.    2.12219    4.04(9)      118.7     4.113     4.207
  102491.    2.12283    4.14(9)      121.4     4.113     4.223
  102522.    2.12347    4.30(9)      112.5     4.114     4.244
  102553.    2.12410    4.11(9)      118.8     4.114     4.273
  102584.    2.12474    4.19(9)      114.8     4.115     4.312
  102614.    2.12538    4.25(9)      111.9     4.115     4.371
  102645.    2.12602    4.36(10)     105.6     4.115     4.467
  102676.    2.12665    4.56(10)     100.5     4.116     4.643
  102707.    2.12729    4.63(10)     100.8     4.116     4.976
  102738.    2.12793    5.22(11)     89.6      4.117     5.564
  102768.    2.12857    5.83(11)     76.7      4.117     6.412
  102799.    2.12921    6.62(12)     64.3      4.118     7.198
  102830.    2.12985    6.98(13)     59.2      4.118     7.487
  102861.    2.13048    6.86(13)     61.3      4.118     7.152
  102892.    2.13112    6.02(12)     71.8      4.119     6.455
  102923.    2.13176    5.48(11)     81.1      4.119     5.756
  102954.    2.13240    5.08(11)     88.8      4.120     5.218
  102985.    2.13304    4.74(10)     93.9      4.120     4.854
  103015.    2.13368    4.40(10)     102.1     4.121     4.622
  103046.    2.13432    4.32(10)     105.6     4.121     4.475
  103077.    2.13496    4.15(10)     110.2     4.121     4.381
  103108.    2.13560    4.18(10)     109.7     4.122     4.319
  103139.    2.13624    4.33(10)     104.0     4.122     4.277
  103170.    2.13689    4.14(9)      111.6     4.123     4.248
  103201.    2.13753    4.18(10)     109.7     4.123     4.226
  103232.    2.13817    4.12(10)     109.7     4.123     4.211
  103263.    2.13881    4.03(9)      114.6     4.124     4.199
  103294.    2.13945    4.18(10)     109.3     4.124     4.189
  103325.    2.14009    4.02(9)      113.7     4.125     4.182
  103356.    2.14074    3.80(9)      122.5     4.125     4.176
  103387.    2.14138    4.00(9)      114.8     4.125     4.171
  103418.    2.14202    4.06(9)      112.2     4.126     4.167
  103449.    2.14266    4.02(9)      114.9     4.126     4.164
  103480.    2.14331    4.13(10)     110.5     4.127     4.160
  103511.    2.14395    4.04(9)      114.4     4.127     4.158
  103542.    2.14459    4.12(10)     110.3     4.127     4.156
  103573.    2.14524    4.23(10)     106.0     4.128     4.154
  103604.    2.14588    4.30(10)     102.3     4.128     4.153
  103635.    2.14652    4.06(9)      111.5     4.129     4.152
  103666.    2.14717    4.14(10)     109.2     4.129     4.151
  103697.    2.14781    4.17(10)     107.5     4.129     4.150
  103729.    2.14846    4.29(10)     102.7     4.130     4.149
  103760.    2.14910    4.32(10)     101.8     4.130     4.149
  103791.    2.14975    4.18(10)     106.8     4.130     4.148
  103822.    2.15039    4.24(10)     103.1     4.131     4.148
  103853.    2.15104    4.09(10)     108.5     4.131     4.148
  103884.    2.15168    4.16(10)     106.4     4.131     4.148
  103915.    2.15233    4.13(10)     107.7     4.132     4.148
  103947.    2.15297    4.20(10)     103.6     4.132     4.148
  103978.    2.15362    4.23(10)     104.0     4.133     4.149
  104009.    2.15426    4.27(10)     102.8     4.133     4.149
  104040.    2.15491    4.35(10)     102.7     4.133     4.149
  104071.    2.15556    4.50(10)     99.2      4.134     4.150
  104103.    2.15620    4.50(10)     96.7      4.134     4.151
  104134.    2.15685    4.81(11)     88.1      4.134     4.151
  104165.    2.15750    4.77(11)     88.6      4.135     4.152
  104196.    2.15815    4.56(10)     95.6      4.135     4.154
  104228.    2.15879    4.73(10)     90.8      4.135     4.155
  104259.    2.15944    4.75(10)     91.5      4.136     4.157
  104290.    2.16009    4.67(10)     91.3      4.136     4.158
  104321.    2.16074    4.72(10)     90.8      4.136     4.161
  104353.    2.16139    4.45(10)     98.9      4.137     4.164
  104384.    2.16203    4.42(10)     100.7     4.137     4.167
  104415.    2.16268    4.34(10)     101.3     4.137     4.172
  104447.    2.16333    4.22(10)     107.0     4.138     4.178
  104478.    2.16398    4.31(10)     102.8     4.138     4.187
  104509.    2.16463    4.22(10)     104.8     4.138     4.199
  104541.    2.16528    4.29(10)     104.9     4.139     4.219
  104572.    2.16593    4.31(10)     103.6     4.139     4.255
  104603.    2.16658    4.22(10)     108.1     4.139     4.320
  104635.    2.16723    4.37(10)     105.8     4.139     4.438
  104666.    2.16788    4.40(10)     104.3     4.140     4.600
  104698.    2.16853    4.37(10)     106.2     4.140     4.732
  104729.    2.16918    4.49(10)     102.2     4.140     4.737
  104760.    2.16983    4.42(10)     103.7     4.141     4.641
  104792.    2.17048    4.35(10)     106.2     4.141     4.526
  104823.    2.17113    4.40(10)     107.5     4.141     4.441
  104855.    2.17178    4.48(10)     102.5     4.141     4.407
  104886.    2.17244    4.49(10)     103.9     4.142     4.438
  104918.    2.17309    4.50(10)     102.0     4.142     4.551
  104949.    2.17374    4.65(10)     101.9     4.142     4.750
  104981.    2.17439    4.63(10)     103.3     4.143     4.950
  105012.    2.17504    4.66(10)     99.2      4.143     4.980
  105044.    2.17570    4.50(10)     105.1     4.143     4.839
  105075.    2.17635    4.47(10)     106.1     4.143     4.649
  105107.    2.17700    4.31(10)     108.2     4.144     4.487
  105138.    2.17766    4.30(10)     109.7     4.144     4.373
  105170.    2.17831    4.18(9)      115.0     4.144     4.299
  105201.    2.17896    4.33(9)      111.1     4.144     4.253
  105233.    2.17962    4.23(9)      115.7     4.145     4.224
  105264.    2.18027    4.18(9)      113.4     4.145     4.205
  105296.    2.18092    4.24(9)      113.4     4.145     4.192
  105328.    2.18158    4.30(9)      111.5     4.145     4.183
  105359.    2.18223    4.21(9)      114.9     4.146     4.177
  105391.    2.18289    4.17(9)      117.9     4.146     4.172
  105422.    2.18354    4.18(9)      113.9     4.146     4.168
  105454.    2.18420    4.15(9)      113.1     4.146     4.166
  105486.    2.18485    4.17(9)      115.5     4.147     4.164
  105517.    2.18551    4.17(9)      112.3     4.147     4.162
  105549.    2.18617    4.26(9)      111.3     4.147     4.160
  105581.    2.18682    4.12(9)      115.7     4.147     4.159
  105612.    2.18748    4.23(9)      111.0     4.147     4.158
  105644.    2.18813    4.26(10)     110.1     4.148     4.158
  105676.    2.18879    4.13(9)      114.0     4.148     4.157
  105707.    2.18945    4.21(10)     109.5     4.148     4.156
  105739.    2.19010    4.07(9)      118.9     4.148     4.156
  105771.    2.19076    4.05(9)      117.9     4.148     4.155
  105803.    2.19142    4.20(10)     109.8     4.149     4.155
  105834.    2.19208    4.08(9)      116.1     4.149     4.155
  105866.    2.19273    4.12(9)      113.8     4.149     4.155
  105898.    2.19339    4.15(9)      114.3     4.149     4.155
  105930.    2.19405    4.12(9)      111.2     4.149     4.155
  105961.    2.19471    4.21(10)     110.4     4.149     4.155
  105993.    2.19537    4.04(9)      114.3     4.150     4.155
  106025.    2.19603    4.09(9)      113.7     4.150     4.155
  106057.    2.19668    4.13(9)      111.0     4.150     4.155
  106089.    2.19734    4.05(9)      113.5     4.150     4.155
  106120.    2.19800    4.04(9)      113.5     4.150     4.155
  106152.    2.19866    3.99(9)      118.1     4.150     4.155
  106184.    2.19932    4.16(10)     109.2     4.151     4.155
  106216.    2.19998    4.17(10)     110.4     4.151     4.155
  106248.    2.20064    4.29(9)      111.5     4.151     4.155
  106280.    2.20130    4.16(9)      114.6     4.151     4.155
  106312.    2.20196    4.15(9)      112.7     4.151     4.155
  106343.    2.20262    4.31(10)     106.7     4.151     4.155
  106375.    2.20328    4.05(9)      119.0     4.151     4.155
  106407.    2.20394    4.10(9)      117.7     4.152     4.155
  106439.    2.20461    4.17(9)      113.8     4.152     4.155
  106471.    2.20527    4.09(9)      112.0     4.152     4.155
  106503.    2.20593    4.04(9)      117.3     4.152     4.155
  106535.    2.20659    4.12(9)      115.7     4.152     4.155
  106567.    2.20725    3.99(9)      120.3     4.152     4.156
  106599.    2.20792    4.17(9)      113.2     4.152     4.156
  106631.    2.20858    3.98(9)      118.7     4.152     4.155
  106663.    2.20924    4.16(9)      113.4     4.152     4.155
  106695.    2.20990    4.16(10)     110.4     4.152     4.156
  106727.    2.21057    4.04(9)      117.0     4.153     4.156
  106759.    2.21123    4.15(9)      113.6     4.153     4.156
  106791.    2.21189    4.26(10)     109.9     4.153     4.156
  106823.    2.21256    4.29(10)     107.0     4.153     4.156
  106855.    2.21322    4.25(10)     110.6     4.153     4.156
  106887.    2.21388    4.12(9)      113.7     4.153     4.156
  106919.    2.21455    4.25(10)     108.3     4.153     4.156
  106951.    2.21521    4.27(10)     109.0     4.153     4.156
  106983.    2.21588    4.39(10)     101.3     4.153     4.157
  107015.    2.21654    4.12(9)      111.2     4.153     4.157
  107047.    2.21721    4.09(9)      114.4     4.153     4.157
  107080.    2.21787    4.17(10)     108.3     4.153     4.158
  107112.    2.21854    4.11(10)     108.8     4.153     4.158
  107144.    2.21920    4.36(10)     103.4     4.153     4.159
  107176.    2.21987    4.30(10)     105.5     4.153     4.159
  107208.    2.22054    4.14(10)     110.8     4.153     4.160
  107240.    2.22120    4.21(10)     107.5     4.153     4.161
  107273.    2.22187    4.22(10)     108.6     4.153     4.161
  107305.    2.22254    3.90(9)      116.7     4.153     4.162
  107337.    2.22320    4.13(10)     108.6     4.153     4.164
  107369.    2.22387    4.17(10)     108.0     4.153     4.165
  107401.    2.22454    4.11(9)      111.4     4.153     4.167
  107434.    2.22520    4.20(10)     106.8     4.153     4.169
  107466.    2.22587    4.27(10)     104.5     4.153     4.172
  107498.    2.22654    4.20(10)     107.4     4.153     4.175
  107530.    2.22721    4.21(10)     105.3     4.153     4.180
  107562.    2.22788    4.09(9)      110.8     4.153     4.186
  107595.    2.22854    4.14(10)     107.4     4.153     4.195
  107627.    2.22921    4.17(10)     106.8     4.153     4.208
  107659.    2.22988    4.24(10)     105.1     4.153     4.231
  107692.    2.23055    4.18(10)     107.0     4.153     4.273
  107724.    2.23122    4.27(10)     106.4     4.153     4.354
  107756.    2.23189    4.34(10)     102.4     4.153     4.493
  107789.    2.23256    4.34(10)     100.3     4.153     4.675
  107821.    2.23323    4.49(10)    100.0      4.153     4.809
  107853.    2.23390    4.52(10)     96.8      4.153     4.809
  107886.    2.23457    4.66(10)     94.6      4.153     4.700
  107918.    2.23524    4.57(10)     95.0      4.153     4.554
  107950.    2.23591    4.64(10)     94.0      4.153     4.426
  107983.    2.23658    4.42(10)     102.2     4.153     4.392
  108015.    2.23725    4.47(10)     99.0      4.153     4.333
  108048.    2.23792    4.53(10)     96.4      4.153     4.298
  108080.    2.23860    4.36(10)     101.8     4.152     4.276
  108112.    2.23927    4.44(10)     99.2      4.152     4.292
  108145.    2.23994    4.21(10)     106.9     4.152     4.285
  108177.    2.24061    4.26(10)     102.7     4.152     4.313
  108210.    2.24128    4.30(10)     99.9      4.152     4.312
  108242.    2.24196    4.31(10)     101.7     4.152     4.313
  108275.    2.24263    4.23(10)     104.5     4.152     4.316
  108307.    2.24330    4.38(10)     99.2      4.152     4.319
  108340.    2.24397    4.20(10)     104.3     4.152     4.323
  108372.    2.24465    4.39(10)     97.5      4.152     4.327
  108405.    2.24532    4.24(10)     103.3     4.151     4.333
  108437.    2.24600    4.17(10)     105.0     4.151     4.338
  108470.    2.24667    4.18(10)     99.8      4.151     4.345
  108502.    2.24734    4.12(10)     103.3     4.151     4.352
  108535.    2.24802    4.06(10)     104.6     4.151     4.360
  108567.    2.24869    4.18(10)     103.3     4.151     4.369
  108600.    2.24937    4.31(10)     100.4     4.150     4.377
  108632.    2.25004    4.23(10)     103.1     4.150     4.387
  108665.    2.25072    4.18(10)     102.8     4.150     4.397
  108698.    2.25139    4.35(10)     97.4      4.150     4.409
  108730.    2.25207    4.21(10)     100.3     4.150     4.421
  108763.    2.25274    4.43(10)     94.9      4.150     4.434
  108796.    2.25342    4.17(10)     105.3     4.149     4.448
  108828.    2.25409    4.24(10)     99.1      4.149     4.463
  108861.    2.25477    4.24(10)     99.6      4.149     4.480
  108893.    2.25545    4.34(10)     96.8      4.149     4.498
  108926.    2.25612    4.35(10)     97.3      4.149     4.518
  108959.    2.25680    4.36(10)     98.4      4.148     4.539
  108992.    2.25748    4.44(10)     96.6      4.148     4.563
  109024.    2.25816    4.39(10)     94.8      4.148     4.589
  109057.    2.25883    4.40(10)     95.4      4.148     4.617
  109090.    2.25951    4.46(10)     93.2      4.148     4.649
  109122.    2.26019    4.46(10)     94.6      4.147     4.683
  109155.    2.26087    4.50(10)     93.6      4.147     4.722
  109188.    2.26155    4.71(11)     86.4      4.147     4.765
  109221.    2.26222    4.70(11)     89.0      4.147     4.814
  109253.    2.26290    4.52(10)     93.2      4.146     4.868
  109286.    2.26358    4.84(11)     84.6      4.146     4.930
  109319.    2.26426    4.90(11)     83.5      4.146     5.000
  109352.    2.26494    4.98(11)     84.6      4.146     5.080
  109385.    2.26562    4.81(11)     89.8      4.145     5.172
  109417.    2.26630    5.04(11)     84.9      4.145     5.279
  109450.    2.26698    5.23(11)     82.3      4.145     5.403
  109483.    2.26766    5.38(11)     77.3      4.145     5.550
  109516.    2.26834    5.47(11)     76.7      4.144     5.725
  109549.    2.26902    5.78(12)     72.3      4.144     5.935
  109582.    2.26970    6.05(12)     70.6      4.144     6.191
  109614.    2.27038    6.32(12)     66.9      4.143     6.507
  109647.    2.27106    6.81(13)     61.4      4.143     6.905
  109680.    2.27175    7.28(13)     57.6      4.143     7.414
  109713.    2.27243    8.06(14)     51.7      4.142     8.082
  109746.    2.27311    9.00(15)     46.9      4.142     8.986
  109779.    2.27379   10.10(16)     41.2      4.142    10.275
  109812.    2.27447   12.36(17)     32.84     4.142    12.283
  109845.    2.27516   15.92(20)     25.84     4.141    15.790
  109878.    2.27584   22.16(24)     17.66     4.141    22.336
  109911.    2.27652   33.22(31)     10.69     4.141    34.029
  109944.    2.27720   51.1(4)        5.90     4.14     51.87
  109977.    2.27789   68.9(5)        3.84     4.14     70.83
  110010.    2.27857   78.2(6)        3.192    4.14     79.91
  110043.    2.27925   78.3(6)        3.189    4.14     79.92
  110076.    2.27994   77.5(6)        3.194    4.14     79.02
  110109.    2.28062   76.8(6)        3.175    4.14     77.83
  110142.    2.28131   72.3(5)        3.422    4.14     74.30
  110175.    2.28199   63.2(5)        4.09     4.14     66.08
  110208.    2.28268   49.7(4)        5.70     4.14     52.84
  110241.    2.28336   36.62(34)      8.61     4.137    39.088
  110274.    2.28405   27.08(28)     12.56     4.136    28.072
  110307.    2.28473   19.84(23)     18.27     4.136    20.420
  110340.    2.28542   16.00(21)     23.45     4.136    15.477
  110373.    2.28610   12.62(18)     30.48     4.135    12.364
  110406.    2.28679   10.97(17)     35.1      4.135    10.405
  110440.    2.28747   10.17(16)     38.3      4.134     9.191
  110473.    2.28816    9.11(15)     43.1      4.134     8.483
  110506.    2.28885    8.66(15)     44.9      4.134     8.080
  110539.    2.28953    8.01(14)     48.9      4.133     7.712
  110572.    2.29022    7.50(14)     52.2      4.133     7.227
  110605.    2.29091    6.75(13)     60.7      4.132     6.710
  110638.    2.29160    6.36(13)     63.5      4.132     6.259
  110672.    2.29228    5.84(12)     69.2      4.132     5.906
  110705.    2.29297    5.53(12)     75.2      4.131     5.641
  110738.    2.29366    5.37(12)     74.4      4.131     5.441
  110771.    2.29435    5.18(11)     78.7      4.130     5.285
  110805.    2.29504    4.93(11)     84.5      4.130     5.161
  110838.    2.29572    4.87(11)     85.1      4.129     5.058
  110871.    2.29641    4.90(11)     81.6      4.129     4.971
  110904.    2.29710    4.84(11)     84.2      4.128     4.898
  110938.    2.29779    4.79(11)     84.7      4.128     4.834
  110971.    2.29848    4.75(11)     84.5      4.127     4.779
  111004.    2.29917    4.67(11)     82.8      4.127     4.730
  111037.    2.29986    4.58(11)     88.6      4.126     4.686
  111071.    2.30055    4.45(10)     92.5      4.126     4.647
  111104.    2.30124    4.39(10)     95.2      4.125     4.611
  111137.    2.30193    4.44(10)     91.7      4.125     4.580
  111171.    2.30262    4.39(10)     92.0      4.124     4.551
  111204.    2.30331    4.61(11)     84.2      4.124     4.525
  111237.    2.30400    4.44(10)     92.3      4.123     4.501
  111271.    2.30469    4.28(10)     94.4      4.123     4.479
  111304.    2.30539    4.44(11)     88.6      4.122     4.459
  111338.    2.30608    4.29(10)     92.4      4.122     4.441
  111371.    2.30677    4.35(10)     92.1      4.121     4.424
  111404.    2.30746    4.26(10)     92.4      4.121     4.408
  111438.    2.30815    4.29(10)     91.4      4.120     4.393
  111471.    2.30885    4.34(10)     92.3      4.120     4.380
  111505.    2.30954    4.45(11)     88.4      4.119     4.367
  111538.    2.31023    4.49(11)     87.8      4.119     4.355
  111572.    2.31093    4.59(11)     85.5      4.118     4.344
  111605.    2.31162    4.68(11)     84.7      4.118     4.334
  111639.    2.31231    4.71(11)     83.2      4.117     4.324
  111672.    2.31301    4.66(11)     82.9      4.116     4.315
  111706.    2.31370    4.60(11)     85.9      4.116     4.307
  111739.    2.31439    4.39(11)     89.7      4.115     4.299
  111773.    2.31509    4.39(11)     89.1      4.115     4.291
  111806.    2.31578    4.34(11)     89.6      4.114     4.284
  111840.    2.31648    4.37(11)     85.8      4.114     4.277
  111873.    2.31717    4.44(11)     85.1      4.113     4.271
  111907.    2.31787    4.17(10)     93.1      4.112     4.265
  111940.    2.31856    4.15(10)     92.5      4.112     4.259
  111974.    2.31926    4.33(11)     87.7      4.111     4.254
  112007.    2.31996    4.05(10)     96.4      4.111     4.189
  112041.    2.32065    4.23(11)     89.7      4.110     4.186
  112075.    2.32135    4.17(10)     91.5      4.109     4.183
  112108.    2.32204    4.29(11)     87.2      4.109     4.181
  112142.    2.32274    4.28(11)     88.8      4.108     4.149
  112176.    2.32344    4.28(11)     90.0      4.108     4.148
  112209.    2.32414    4.06(10)     96.0      4.107     4.116
  112243.    2.32483    4.06(10)     96.6      4.106     4.116
  112277.    2.32553    4.29(11)     90.4      4.106     4.116
  112310.    2.32623    4.16(11)     89.9      4.105     4.116
  112344.    2.32693    4.23(11)     89.1      4.104     4.117
  112378.    2.32762    4.22(11)     90.1      4.104     4.117
  112411.    2.32832    4.15(10)     93.4      4.103     4.118
  112445.    2.32902    4.13(10)     94.2      4.102     4.118
  112479.    2.32972    4.22(11)     90.2      4.102     4.119
  112513.    2.33042    4.09(10)     93.9      4.101     4.121
  112546.    2.33112    4.17(11)     90.3      4.101     4.121
  112580.    2.33182    4.13(10)     92.9      4.100     4.124
  112614.    2.33252    4.08(11)     90.3      4.099     4.128
  112648.    2.33322    3.95(10)     99.1      4.099     4.132
  112681.    2.33392    4.25(11)     89.0      4.098     4.138
  112715.    2.33462    4.13(10)     93.3      4.097     4.145
  112749.    2.33532    4.09(10)     92.0      4.097     4.153
  112783.    2.33602    4.22(11)     90.5      4.096     4.165
  112817.    2.33672    4.14(10)     92.5      4.095     4.182
  112851.    2.33742    4.19(10)     92.3      4.095     4.208
  112884.    2.33812    4.11(10)     94.6      4.094     4.251
  112918.    2.33882    4.16(10)     93.5      4.093     4.332
  112952.    2.33953    4.45(11)     83.4      4.092     4.488
  112986.    2.34023    4.52(11)     82.9      4.092     4.762
  113020.    2.34093    4.71(11)     80.3      4.091     5.151
  113054.    2.34163    4.76(11)     80.2      4.090     5.479
  113088.    2.34233    5.21(12)     72.3      4.090     5.494
  113122.    2.34304    5.17(12)     72.9      4.089     5.241
  113156.    2.34374    4.99(12)     74.7      4.088     4.915
  113190.    2.34444    4.90(11)     77.7      4.088     4.641
  113224.    2.34515    4.71(11)     79.6      4.087     4.451
  113258.    2.34585    4.43(11)     86.6      4.086     4.330
  113292.    2.34655    4.19(10)     92.2      4.085     4.256
  113325.    2.34726    4.32(11)     86.3      4.085     4.210
  113359.    2.34796    4.12(10)     91.1      4.084     4.180
  113394.    2.34867    4.18(11)     86.1      4.083     4.160
  113428.    2.34937    4.09(11)     89.6      4.083     4.146
  113462.    2.35008    3.99(10)     95.1      4.082     4.136
  113496.    2.35078    4.12(11)     89.7      4.081     4.129
  113530.    2.35149    4.11(11)     88.7      4.080     4.123
  113564.    2.35219    4.21(11)     87.7      4.080     4.119
  113598.    2.35290    4.16(10)     91.1      4.079     4.115
  113632.    2.35360    4.19(11)     87.0      4.078     4.112
  113666.    2.35431    4.12(11)     88.6      4.077     4.110
  113700.    2.35502    4.15(11)     88.8      4.077     4.108
  113734.    2.35572    4.12(11)     88.7      4.076     4.107
  113768.    2.35643    4.21(11)     88.0      4.075     4.106
  113802.    2.35714    3.97(10)     97.1      4.074     4.105
  113837.    2.35785    4.11(11)     89.4      4.074     4.105
  113871.    2.35855    4.09(11)     89.1      4.073     4.105
  113905.    2.35926    4.01(10)     93.9      4.072     4.105
  113939.    2.35997    4.06(10)     91.8      4.071     4.105
  113973.    2.36068    4.33(11)     84.2      4.071     4.106
  114007.    2.36138    4.23(11)     87.2      4.070     4.108
  114042.    2.36209    4.34(11)     86.4      4.069     4.109
  114076.    2.36280    4.21(11)     88.2      4.068     4.111
  114110.    2.36351    4.22(11)     87.1      4.068     4.114
  114144.    2.36422    4.23(11)     88.2      4.067     4.117
  114179.    2.36493    4.27(11)     83.7      4.066     4.122
  114213.    2.36564    4.30(11)     83.3      4.065     4.127
  114247.    2.36635    4.13(11)     90.1      4.064     4.134
  114281.    2.36706    4.32(11)     84.4      4.064     4.143
  114316.    2.36777    4.54(11)     80.8      4.063     4.155
  114350.    2.36848    4.30(11)     87.5      4.062     4.173
  114384.    2.36919    4.40(11)     83.8      4.061     4.200
  114418.    2.36990    4.34(11)     85.8      4.061     4.243
  114453.    2.37061    4.19(11)     88.2      4.060     4.302
  114487.    2.37132    4.38(11)     83.9      4.059     4.365
  114521.    2.37203    4.45(11)     83.1      4.058     4.411
  114556.    2.37275    4.51(11)     82.4      4.057     4.456
  114590.    2.37346    4.52(11)     80.5      4.057     4.543
  114625.    2.37417    4.80(12)     75.1      4.056     4.734
  114659.    2.37488    5.31(12)     67.4      4.055     5.116
  114693.    2.37559    6.08(13)     60.8      4.054     5.761
  114728.    2.37631    7.04(14)     50.9      4.053     6.591
  114762.    2.37702    7.89(15)     44.3      4.053     7.252
  114797.    2.37773    7.72(15)     45.6      4.052     7.412
  114831.    2.37845    7.39(15)     47.4      4.051     7.006
  114866.    2.37916    6.64(14)     54.2      4.050     6.372
  114900.    2.37987    5.76(13)     63.1      4.050     5.867
  114934.    2.38059    5.51(12)     66.0      4.049     5.624
  114969.    2.38130    5.31(12)     67.9      4.048     5.552
  115003.    2.38202    4.96(12)     72.6      4.047     5.418
  115038.    2.38273    5.06(12)     69.7      4.046     5.148
  115072.    2.38345    4.65(11)     76.7      4.046     4.850
  115107.    2.38416    4.38(11)     83.7      4.045     4.604
  115141.    2.38488    4.26(11)     85.2      4.044     4.432
  115176.    2.38559    4.36(11)     84.2      4.043     4.320
  115211.    2.38631    4.34(11)     84.8      4.042     4.249
  115245.    2.38703    4.38(11)     82.5      4.042     4.201
  115280.    2.38774    4.31(11)     80.6      4.041     4.169
  115314.    2.38846    4.23(11)     85.1      4.040     4.146
  115349.    2.38917    4.10(11)     88.0      4.039     4.129
  115384.    2.38989    4.16(11)     90.4      4.038     4.115
  115418.    2.39061    4.23(11)     87.4      4.038     4.105
  115453.    2.39133    4.12(11)     88.5      4.037     4.096
  115487.    2.39204    4.06(10)     91.9      4.036     4.089
  115522.    2.39276    4.12(11)     89.5      4.035     4.083
  115557.    2.39348    4.13(11)     88.7      4.034     4.078
  115591.    2.39420    4.27(11)     84.3      4.034     4.073
  115626.    2.39492    4.12(11)     87.5      4.033     4.070
  115661.    2.39563    4.07(11)     88.5      4.032     4.066
  115695.    2.39635    4.18(11)     85.5      4.031     4.063
  115730.    2.39707    4.21(11)     83.7      4.030     4.061
  115765.    2.39779    4.01(10)     91.1      4.029     4.058
  115800.    2.39851    4.15(11)     86.9      4.029     4.056
  115834.    2.39923    3.95(10)     91.7      4.028     4.055
  115869.    2.39995    3.98(10)     91.8      4.027     4.053
  115904.    2.40067    4.04(11)     88.6      4.026     4.051
  115939.    2.40139    4.06(11)     87.8      4.025     4.050
  115973.    2.40211    4.26(11)     80.7      4.025     4.049
  116008.    2.40283    4.28(11)     81.1      4.024     4.048
  116043.    2.40355    4.14(11)     85.1      4.023     4.048
  116078.    2.40427    4.18(11)     82.5      4.022     4.048
  116113.    2.40499    4.09(11)     84.7      4.021     4.047
  116147.    2.40572    4.13(11)     84.7      4.021     4.048
  116182.    2.40644    4.08(11)     88.0      4.020     4.048
  116217.    2.40716    3.98(11)     88.8      4.019     4.049
  116252.    2.40788    4.09(11)     87.8      4.018     4.051
  116287.    2.40860    4.06(11)     85.1      4.017     4.054
  116322.    2.40933    4.02(11)     86.4      4.017     4.058
  116357.    2.41005    4.14(11)     84.0      4.016     4.064
  116392.    2.41077    4.31(11)     78.2      4.015     4.074
  116426.    2.41150    4.22(11)     82.2      4.014     4.091
  116461.    2.41222    4.33(11)     78.9      4.013     4.123
  116496.    2.41294    4.11(11)     85.0      4.013     4.187
  116531.    2.41367    4.39(11)     78.7      4.012     4.298
  116566.    2.41439    4.53(11)     76.4      4.011     4.456
  116601.    2.41512    4.53(12)     75.4      4.010     4.594
  116636.    2.41584    4.65(12)     75.2      4.009     4.607
  116671.    2.41657    4.61(12)     73.6      4.009     4.503
  116706.    2.41729    4.53(11)     76.9      4.008     4.366
  116741.    2.41802    4.64(12)     74.7      4.007     4.250
  116776.    2.41874    4.40(11)     76.8      4.006     4.171
  116811.    2.41947    4.22(11)     81.5      4.005     4.121
  116846.    2.42019    4.20(11)     82.7      4.005     4.089
  116881.    2.42092    4.03(11)     86.3      4.004     4.073
  116916.    2.42165    4.03(11)     86.8      4.003     4.060
  116952.    2.42237    4.11(11)     83.3      4.002     4.053
  116987.    2.42310    4.08(11)     83.6      4.002     4.050
  117022.    2.42383    4.35(11)     77.2      4.001     4.048
  117057.    2.42455    4.07(11)     83.7      4.000     4.049
  117092.    2.42528    4.12(11)     81.1      3.999     4.052
  117127.    2.42601    4.17(11)     82.1      3.998     4.056
  117162.    2.42674    4.08(11)     84.6      3.998     4.064
  117197.    2.42746    4.08(11)     83.0      3.997     4.077
  117232.    2.42819    4.19(11)     81.2      3.996     4.099
  117268.    2.42892    4.37(11)     77.9      3.995     4.143
  117303.    2.42965    4.36(11)     76.7      3.994     4.227
  117338.    2.43038    4.45(11)     77.0      3.994     4.377
  117373.    2.43111    4.58(12)     73.8      3.993     4.596
  117408.    2.43184    4.73(12)     72.2      3.992     4.797
  117444.    2.43257    4.62(12)     74.2      3.991     4.822
  117479.    2.43330    4.53(12)     73.2      3.990     4.680
  117514.    2.43403    4.45(12)     74.3      3.990     4.492
  117549.    2.43476    4.45(12)     73.3      3.989     4.334
  117585.    2.43549    4.30(11)     76.0      3.988     4.227
  117620.    2.43622    4.26(11)     78.4      3.987     4.163
  117655.    2.43695    4.28(11)     75.8      3.987     4.129
  117691.    2.43768    4.20(12)     75.4      3.986     4.114
  117726.    2.43841    4.34(12)     74.5      3.985     4.116
  117761.    2.43914    4.16(11)     81.7      3.984     4.137
  117796.    2.43988    4.22(11)     79.6      3.983     4.182
  117832.    2.44061    4.44(12)     74.5      3.983     4.246
  117867.    2.44134    4.54(12)     71.1      3.982     4.308
  117903.    2.44207    4.58(12)     70.1      3.981     4.353
  117938.    2.44281    4.62(12)     69.4      3.980     4.421
  117973.    2.44354    4.68(12)     69.1      3.980     4.561
  118009.    2.44427    4.93(12)     65.3      3.979     4.769
  118044.    2.44501    5.02(13)     62.6      3.978     4.927
  118079.    2.44574    5.24(13)     59.4      3.977     4.919
  118115.    2.44647    4.88(12)     68.1      3.976     4.826
  118150.    2.44721    4.98(13)     63.0      3.976     4.765
  118186.    2.44794    4.75(12)     66.9      3.975     4.755
  118221.    2.44868    4.89(12)     64.6      3.974     4.746
  118257.    2.44941    4.77(12)     67.0      3.973     4.683
  118292.    2.45015    4.43(12)     72.4      3.972     4.549
  118328.    2.45088    4.53(12)     71.0      3.972     4.395
  118363.    2.45162    4.31(12)     74.5      3.971     4.267
  118399.    2.45235    4.17(11)     79.4      3.970     4.177
  118434.    2.45309    4.19(11)     77.8      3.969     4.119
  118470.    2.45382    4.01(11)     82.7      3.969     4.083
  118505.    2.45456    3.98(11)     82.6      3.968     4.061
  118541.    2.45530    3.95(11)     83.8      3.967     4.047
  118576.    2.45603    3.97(11)     82.3      3.966     4.038
  118612.    2.45677    4.15(12)     75.5      3.965     4.032
  118648.    2.45751    4.15(11)     79.1      3.965     4.030
  118683.    2.45824    4.15(11)     75.8      3.964     4.029
  118719.    2.45898    4.19(12)     74.5      3.963     4.031
  118754.    2.45972    4.04(11)     78.9      3.962     4.035
  118790.    2.46046    4.10(11)     79.8      3.961     4.042
  118826.    2.46120    4.07(11)     79.3      3.961     4.054
  118861.    2.46193    4.22(12)     75.2      3.960     4.072
  118897.    2.46267    4.13(11)     79.2      3.959     4.101
  118933.    2.46341    4.02(11)     82.6      3.958     4.154
  118968.    2.46415    4.25(11)     77.4      3.957     4.255
  119004.    2.46489    4.47(12)     72.2      3.956     4.450
  119040.    2.46563    4.81(12)     66.9      3.956     4.782
  119075.    2.46637    4.79(12)     66.8      3.955     5.223
  119111.    2.46711    5.02(13)     61.9      3.954     5.539
  119147.    2.46785    5.12(13)     60.2      3.953     5.474
  119183.    2.46859    4.88(13)     63.2      3.952     5.144
  119218.    2.46933    4.54(12)     67.3      3.951     4.779
  119254.    2.47007    4.32(12)     73.3      3.951     4.492
  119290.    2.47081    4.21(12)     75.6      3.950     4.302
  119326.    2.47155    3.99(11)     79.9      3.949     4.184
  119361.    2.47230    3.96(11)     79.3      3.948     4.113
  119397.    2.47304    3.93(11)     81.0      3.947     4.068
  119433.    2.47378    3.89(11)     80.8      3.946     4.039
  119469.    2.47452    3.94(11)     78.8      3.945     4.019
  119505.    2.47526    3.83(11)     81.3      3.945     4.004
  119541.    2.47601    4.01(11)     76.1      3.944     3.993
  119576.    2.47675    4.04(11)     75.8      3.943     3.984
  119612.    2.47749    4.05(12)     75.6      3.942     3.978
  119648.    2.47824    3.86(12)     74.9      3.941     3.972
  119684.    2.47898    4.06(12)     68.9      3.940     3.968
  119720.    2.47972    4.11(12)     68.5      3.939     3.964
  119756.    2.48047    3.77(11)     77.8      3.938     3.960
  119792.    2.48121    3.92(12)     71.4      3.937     3.957
  119828.    2.48196    3.90(12)     71.6      3.937     3.954
  119864.    2.48270    3.99(12)     69.8      3.936     3.952
  119900.    2.48345    4.01(12)     68.5      3.935     3.950
  119936.    2.48419    3.82(12)     73.0      3.934     3.947
  119972.    2.48494    3.95(12)     68.9      3.933     3.945
  120008.    2.48568    3.93(12)     68.2      3.932     3.943
  120044.    2.48643    3.90(12)     70.5      3.931     3.942
  120080.    2.48717    4.10(12)     65.3      3.930     3.940
  120116.    2.48792    3.92(12)     69.3      3.929     3.938
  120152.    2.48867    3.82(12)     69.6      3.928     3.936
  120188.    2.48941    3.96(12)     67.2      3.927     3.934
  120224.    2.49016    3.88(12)     69.2      3.926     3.933
  120260.    2.49091    4.00(12)     65.1      3.925     3.931
  120296.    2.49166    3.92(12)     68.2      3.924     3.930
  120332.    2.49240    3.86(12)     69.3      3.923     3.928
  120368.    2.49315    3.74(12)     69.9      3.922     3.927
  120404.    2.49390    3.89(12)     65.1      3.921     3.925
  120440.    2.49465    3.77(12)     67.9      3.920     3.924
  120477.    2.49540    4.12(13)     60.6      3.918     3.923
  120513.    2.49614    3.86(12)     65.9      3.917     3.921
  120549.    2.49689    4.01(13)     62.9      3.916     3.920
  120585.    2.49764    3.75(12)     67.8      3.915     3.919
  120621.    2.49839    3.98(13)     62.8      3.914     3.917
  120657.    2.49914    3.69(12)     69.3      3.913     3.916
  120694.    2.49989    3.93(13)     62.6      3.912     3.915
  120730.    2.50064    4.03(13)     62.0      3.910     3.913
  120766.    2.50139    3.89(12)     64.2      3.909     3.912
  120802.    2.50214    3.89(13)     62.4      3.908     3.911
  120838.    2.50289    3.85(12)     64.6      3.907     3.909
  120875.    2.50364    3.93(12)     64.1      3.906     3.908
  120911.    2.50440    4.08(13)     59.0      3.904     3.907
  120947.    2.50515    4.12(13)     57.0      3.903     3.905
  120984.    2.50590    4.00(13)     59.3      3.902     3.904
  121020.    2.50665    3.86(13)     63.3      3.900     3.902
  121056.    2.50740    3.95(13)     59.7      3.899     3.901
  121092.    2.50815    3.83(13)     60.5      3.898     3.900
  121129.    2.50891    3.81(13)     60.4      3.896     3.898
  121165.    2.50966    3.80(13)     62.7      3.895     3.897
  121201.    2.51041    3.69(13)     63.5      3.894     3.894
  121238.    2.51117    4.00(13)     57.6      3.892     3.892
  121274.    2.51192    3.79(13)     61.6      3.891     3.891
  121311.    2.51267    3.83(13)     61.4      3.889     3.889
  121347.    2.51343    3.83(13)     61.8      3.888     3.888
  121383.    2.51418    3.81(13)     60.9      3.886     3.886
  121420.    2.51494    3.89(13)     59.8      3.885     3.885
  121456.    2.51569    3.75(13)     62.5      3.883     3.883
  121493.    2.51644    3.86(13)     60.0      3.882     3.882
  121529.    2.51720    3.70(12)     64.0      3.880     3.880
  121566.    2.51796    3.88(13)     60.2      3.878     3.878
  121602.    2.51871    3.92(13)     59.2      3.877     3.877
  121638.    2.51947    3.87(13)     62.5      3.875     3.875
  121675.    2.52022    3.85(12)     64.8      3.873     3.873
  121711.    2.52098    3.80(12)     64.5      3.872     3.872
  121748.    2.52173    3.96(13)     62.4      3.870     3.870
  121785.    2.52249    3.77(12)     67.0      3.868     3.868
  121821.    2.52325    3.78(12)     64.6      3.866     3.866
  121858.    2.52401    3.78(13)     63.8      3.864     3.864
  121894.    2.52476    3.83(13)     62.6      3.862     3.862
  121931.    2.52552    3.67(12)     65.6      3.861     3.861
  121967.    2.52628    3.69(12)     64.6      3.859     3.859
  122004.    2.52704    3.53(12)     69.1      3.857     3.857
  122041.    2.52779    3.80(13)     64.0      3.855     3.855
  122077.    2.52855    4.03(13)     59.4      3.853     3.853
  122114.    2.52931    3.65(12)     64.9      3.850     3.850
  122150.    2.53007    3.97(13)     59.8      3.848     3.848
  122187.    2.53083    3.81(13)     63.4      3.846     3.846
  122224.    2.53159    3.81(13)     61.8      3.844     3.844
  122260.    2.53235    3.77(13)     61.5      3.842     3.842
  122297.    2.53311    3.62(12)     64.9      3.839     3.840
  122334.    2.53387    3.62(12)     64.3      3.837     3.837
  122370.    2.53463    3.62(13)     63.2      3.835     3.835
  122407.    2.53539    3.62(12)     65.6      3.832     3.832
  122444.    2.53615    3.81(13)     59.0      3.830     3.830
  122481.    2.53691    3.77(13)     59.1      3.828     3.828
  122517.    2.53767    3.65(13)     59.9      3.825     3.825
  122554.    2.53843    4.03(14)     51.7      3.823     3.823
  122591.    2.53919    3.78(13)     57.4      3.820     3.820
  122628.    2.53996    3.78(13)     58.1      3.817     3.817
  122664.    2.54072    3.91(14)     53.6      3.815     3.815
  122701.    2.54148    4.01(14)     53.0      3.812     3.813
  122738.    2.54224    3.65(13)     58.2      3.809     3.810
  122775.    2.54301    3.59(13)     60.3      3.806     3.807
  122812.    2.54377    3.83(14)     54.4      3.803     3.805
  122849.    2.54453    3.75(13)     57.9      3.800     3.802
  122885.    2.54530    4.00(14)     51.7      3.797     3.799
  122922.    2.54606    3.81(13)     56.6      3.794     3.796
  122959.    2.54682    3.70(13)     58.0      3.791     3.794
  122996.    2.54759    3.67(13)     59.0      3.788     3.791
  123033.    2.54835    3.66(13)     56.1      3.785     3.788
  123070.    2.54912    3.67(13)     56.5      3.782     3.785
  123107.    2.54988    3.70(13)     56.0      3.778     3.781
  123144.    2.55065    3.54(13)     58.5      3.775     3.778
  123181.    2.55141    3.89(14)     52.3      3.771     3.775
  123218.    2.55218    3.93(14)     49.9      3.768     3.771
  123255.    2.55294    3.60(13)     56.5      3.764     3.768
  123292.    2.55371    3.77(14)     52.1      3.761     3.764
  123328.    2.55448    3.58(13)     57.2      3.757     3.761
  123365.    2.55524    3.65(14)     51.5      3.753     3.757
  123402.    2.55601    3.86(14)     51.6      3.749     3.754
  123440.    2.55678    3.76(14)     54.1      3.746     3.750
  123477.    2.55754    3.76(14)     50.8      3.742     3.746
  123514.    2.55831    3.90(15)     45.8      3.737     3.742
  123551.    2.55908    3.78(14)     51.0      3.733     3.738
  123588.    2.55985    3.63(14)     53.7      3.729     3.734
  123625.    2.56061    3.67(14)     50.7      3.725     3.730
  123662.    2.56138    3.72(14)     48.8      3.721     3.726
  123699.    2.56215    3.67(14)     50.2      3.716     3.722
  123736.    2.56292    3.54(14)     52.4      3.712     3.718
  123773.    2.56369    3.52(14)     51.8      3.707     3.714
  123810.    2.56446    3.69(14)     49.5      3.702     3.709
  123847.    2.56523    3.73(15)     47.2      3.698     3.705
  123885.    2.56600    3.55(14)     51.0      3.693     3.701
  123922.    2.56677    3.71(14)     48.7      3.688     3.696
  123959.    2.56754    3.64(14)     49.8      3.683     3.692
  123996.    2.56831    3.73(15)     45.5      3.678     3.687
  124033.    2.56908    3.93(15)     42.5      3.673     3.683
  124071.    2.56985    3.76(15)     45.0      3.667     3.678
  124108.    2.57062    3.47(14)     50.0      3.662     3.674
  124145.    2.57139    3.81(15)     43.1      3.656     3.669
  124182.    2.57216    4.05(16)     39.5      3.651     3.665
  124220.    2.57293    3.86(16)     40.8      3.645     3.660
  124257.    2.57371    3.76(15)     42.8      3.639     3.656
  124294.    2.57448    3.72(15)     43.8      3.634     3.652
  124331.    2.57525    3.56(15)     47.3      3.628     3.647
  124369.    2.57602    3.81(15)     42.3      3.622     3.643
  124406.    2.57680    3.81(16)     41.6      3.615     3.640
  124443.    2.57757    3.62(15)     46.3      3.609     3.636
  124481.    2.57834    3.83(15)     41.7      3.603     3.633
  124518.    2.57912    4.01(16)     37.2      3.596     3.631
  124555.    2.57989    3.93(16)     40.5      3.590     3.629
  124593.    2.58066    3.74(16)     40.5      3.583     3.628
  124630.    2.58144    3.70(16)     40.0      3.576     3.629
  124667.    2.58221    3.77(16)     40.6      3.569     3.632
  124705.    2.58299    3.60(16)     41.6      3.562     3.638
  124742.    2.58376    3.72(16)     40.1      3.555     3.648
  124780.    2.58454    3.81(16)     40.7      3.547     3.666
  124817.    2.58531    3.95(17)     36.5      3.540     3.700
  124855.    2.58609    3.98(17)     36.2      3.532     3.766
  124892.    2.58686    3.96(16)     36.8      3.524     3.895
  124929.    2.58764    4.32(17)     34.50     3.517     4.125
  124967.    2.58842    4.57(18)     30.69     3.508     4.462
  125005.   .          -0.00157(6)   .        .         .
_pd_meas_number_of_points              4610
_pd_proc_number_of_points              4610

loop_
      _refln_index_h
      _refln_index_k
      _refln_index_l
      _refln_observed_status
      _refln_F_squared_meas
      _refln_F_squared_calc
      _refln_phase_calc
      _refln_d_spacing
      _gsas_i100_meas
   0   1  12 o  17.430    23.337   -91.23    2.46715   2.17
   2   0   6 o  12.216    11.018   -162.30   2.44927   0.74
   2   0  -6 o   9.555     8.317   -165.09   2.44795   0.58
   0   2   6 o  15.196    12.274     0.49    2.44500   1.83
   2   1   0 o   4.137     2.783   -50.17    2.44133   0.49
   1   2   1 o   5.309     4.526    80.94    2.43215   0.62
   1   2  -1 o   9.429     8.011   -16.13    2.43204   1.11
   2   1   2 o   6.380     4.220    -7.04    2.41556   0.73
   2   1  -2 o   7.626     5.136   -86.83    2.41514   0.87
   1   2   3 o  13.585    13.764    44.30    2.38167   1.47
   1   2  -3 o   1.788     1.801   -74.34    2.38136   0.19
   1   1  11 o  36.238    31.190   -81.93    2.37776   3.89
   1   1 -11 o  31.949    26.642   -83.21    2.37665   3.43
   0   0  14 o   5.754     4.346    -1.25    2.37151   0.31
   2   1   4 o   2.357     2.378    107.46   2.34251   0.24
   2   1  -4 o  20.209    22.478   -57.19    2.34173   2.04
   1   2   5 o  17.615    16.589     9.92    2.28938   1.63
   1   2  -5 o   1.462     1.364    149.58   2.28893   0.13
   2   0   8 o  1133.859  1171.533 -148.58   2.28178  51.65
   2   0  -8 o  1101.035  1134.438 -149.02   2.28035  50.03
   0   2   8 o  1104.712  1135.482   0.25    2.27815 100.00
   2   1   6 o   3.553     3.619   -125.70   2.23411   0.30
   2   1  -6 o   8.507    10.434   -18.58    2.23310   0.71
   0   1  14 o  16.344    17.578   -88.59    2.17462   1.23
   1   2   7 o   3.515     2.834   -49.33    2.16904   0.26
   1   2  -7 o  12.977     9.895    54.00    2.16850   0.96
   1   1  13 o  32.439    38.155    94.99    2.13006   2.24
   1   1 -13 o  37.184    44.406    96.38    2.12911   2.57
   2   0  10 o  14.813    10.916   -128.44   2.10961   0.49
   2   0 -10 o   8.797     6.769   -125.56   2.10820   0.29
   0   2  10 o   8.658     7.117     1.75    2.10660   0.57
   2   1   8 o  11.392     9.269   -64.71    2.10481   0.75
   2   1  -8 o   0.844     0.574    26.49    2.10369   0.06
   0   0  16 o  285.949   281.340    0.66    2.07507   8.91
   1   2   9 o  43.127     7.953    36.38    2.03461   2.48
   1   2  -9 o   2.756     0.484   -43.38    2.03404   0.16
   2   1  10 o   5.398     3.748     4.58    1.96741   0.27
   2   1 -10 o   7.081     5.268   -85.96    1.96627   0.36
   2   0  12 o   9.356    11.240   -167.04   1.94411   0.22
   2   0 -12 o   5.330     5.977   -169.44   1.94278   0.13
   0   2  12 o   8.482     9.840    -1.25    1.94164   0.41
   0   1  16 o   3.955     5.204    90.25    1.93930   0.19
   2   2   0 o  790.833   789.821  -151.34   1.92898  36.80
   1   1  15 o  90.478    95.541    90.79    1.92027   4.13
   1   1 -15 o  98.562    104.579   91.85    1.91948   4.50
   2   2   2 o   9.213    10.365     1.29    1.91619   0.42
   2   2  -2 o   9.680    10.936     2.88    1.91598   0.44
   1   2  11 o   1.278     2.009    70.42    1.89716   0.06
   1   2 -11 o   2.782     4.705    -5.30    1.89659   0.12
   2   2   4 o  14.630    11.618   -143.11   1.87911   0.61
   2   2  -4 o  12.494     9.927   -142.26   1.87871   0.52
   0   0  18 o  81.019    97.264     0.38    1.84451   1.58
   2   1  12 o   1.354     1.306     8.84    1.83113   0.05
   2   1 -12 o   5.638     6.009   -72.23    1.83002   0.21
   2   2   6 o  72.794    76.410    26.25    1.82175   2.69
   2   2  -6 o  77.408    82.594    26.98    1.82120   2.86
   0   3   0 o   0.218     0.296    180.00   1.81699   0.00
   0   3   2 o   0.101     0.707   -132.06   1.80621   0.00
   2   0  14 o  119.255   119.834   20.37    1.79108   2.06
   2   0 -14 o  137.262   140.782   21.33    1.78987   2.37
   0   2  14 o  137.614   142.603   179.82   1.78906   4.74
   0   3   4 o  44.732    40.203   -94.87    1.77496   1.49
   1   2  13 o   2.349     2.446   -151.06   1.76400   0.08
   1   2 -13 o  17.595    19.320    25.30    1.76346   0.57
   2   2   8 o  12.866    16.463    -8.30    1.74958   0.41
   2   2  -8 o  14.148    17.738    -1.49    1.74894   0.44
   0   1  18 o   0.248     0.290    118.59   1.74719   0.01
   1   1  17 o  40.481    36.448   -66.92    1.74280   1.26
   1   1 -17 o  34.960    30.652   -66.92    1.74212   1.08
   0   3   6 o   0.504     0.460   -132.82   1.72631   0.02
   3   1   1 o  28.108    27.151    86.28    1.72432   0.84
   3   1  -1 o  27.969    27.088    86.01    1.72421   0.83
   1   3   1 o  22.886    20.368   -79.02    1.72177   0.68
   1   3  -1 o  22.115    19.642   -79.24    1.72173   0.65
   3   1   3 o   2.910     2.114    -1.41    1.70613   0.08
   3   1  -3 o   3.241     2.372    -2.36    1.70579   0.09
   1   3   3 o   3.954     2.832    110.22   1.70358   0.11
   1   3  -3 o   5.437     3.890    110.62   1.70346   0.15
   2   1  14 o   3.355     2.407    161.36   1.70158   0.09
   2   1 -14 o  23.015    16.773   -43.14    1.70054   0.65
   3   1   5 o   0.637     1.180    25.70    1.67129   0.02
   3   1  -5 o   0.767     1.435    20.80    1.67077   0.02
   1   3   5 o   0.250     0.463   -83.94    1.66882   0.01
   1   3  -5 o   0.037     0.068   -115.93   1.66865   0.00
   2   2  10 o   4.108     7.419    173.04   1.66825   0.11
   2   2 -10 o   3.389     6.066    161.61   1.66755   0.09
   0   3   8 o   0.355     2.020    110.48   1.66446   0.01
   0   0  20 o   0.692     1.795    -9.24    1.66006   0.01
   2   0  16 o  76.053    81.376   -144.37   1.65267   0.95
   2   0 -16 o  62.607    65.400   -147.07   1.65158   0.78
   0   2  16 o  77.909    80.715     1.61    1.65101   1.95
   1   2  15 o   4.866     9.406   -25.57    1.63922   0.12
   1   2 -15 o   3.210     5.814    96.46    1.63873   0.08
   3   1   7 o  47.380    48.071   -102.99   1.62278   1.10
   3   1  -7 o  48.069    48.249   -101.58   1.62210   1.12
   1   3   7 o  32.159    29.135    69.38    1.62045   0.75
   1   3  -7 o  37.947    33.844    73.20    1.62023   0.88
   0   3  10 o   1.983     1.213   -122.37   1.59391   0.04
   1   1  19 o  20.688    15.236    85.08    1.59205   0.45
   1   1 -19 o  26.491    19.771    88.87    1.59147   0.57
   0   1  20 o   6.326     3.512   -93.99    1.58805   0.14
   2   2  12 o   2.039     2.071   -46.87    1.58272   0.04
   2   2 -12 o   2.877     3.149   -24.52    1.58200   0.06
   2   1  16 o   9.883    10.846   -68.16    1.58157   0.21
   2   1 -16 o   1.274     1.180    71.93    1.58062   0.03
   3   1   9 o  55.124    55.775    143.74   1.56418   1.11
   3   1  -9 o  49.889    52.873    143.22   1.56340   1.00
   1   3   9 o  46.423    52.386   -66.39    1.56204   0.93
   1   3  -9 o  37.709    42.934   -66.30    1.56178   0.75
   2   0  18 o   5.715     1.993    84.00    1.52893   0.05
   2   0 -18 o  14.934     5.383    67.09    1.52796   0.14
   0   2  18 o   5.950     2.118    174.21   1.52757   0.11
   1   2  17 o   0.603     0.294    81.87    1.52463   0.01
   1   2 -17 o   8.859     4.712    11.00    1.52418   0.16
   0   3  12 o   5.371     4.286    103.74   1.51877   0.10
   2   3   0 o   1.763     1.244   -29.42    1.51268   0.03
   3   2   1 o   5.176     3.878   -88.13    1.51222   0.09
   3   2  -1 o   0.761     0.576   -171.88   1.51214   0.01
   0   0  22 o  210.733   196.680  -179.62   1.50914   1.84
   2   3   2 o   7.730     6.230    22.15    1.50649   0.13
   2   3  -2 o   5.166     4.137   -99.89    1.50639   0.09
   3   2   3 o   0.600     0.551   -15.94    1.49990   0.01
   3   2  -3 o   5.764     5.337   -127.02   1.49967   0.10
   3   1  11 o  28.612    26.647   -60.53    1.49912   0.49
   3   1 -11 o  31.661    28.953   -58.39    1.49829   0.54
   1   3  11 o  19.431    17.428    102.29   1.49719   0.33
   2   2  14 o   3.884     3.460    139.82   1.49680   0.07
   1   3 -11 o  29.265    26.129    104.27   1.49691   0.49
   2   2 -14 o   4.131     3.612    117.06   1.49610   0.07
   2   3   4 o  28.345    24.190   -46.34    1.48827   0.47
   2   3  -4 o   9.936     8.366    120.79   1.48807   0.16
   3   2   5 o   1.110     0.900    102.29   1.47607   0.02
   3   2  -5 o  10.216     9.066   -99.10    1.47570   0.16
   2   1  18 o   4.653     4.561   -31.63    1.47212   0.07
   2   1 -18 o   0.215     0.195   -96.06    1.47126   0.00
   1   1  21 o  107.062   100.268  -80.92    1.46318   1.65
   1   1 -21 o  93.898    87.877   -81.90    1.46268   1.44
   2   3   6 o   0.180     0.164   -71.26    1.45928   0.00
   2   3  -6 o   3.641     3.322   -24.39    1.45900   0.06
   0   1  22 o  17.345    24.729   -88.09    1.45443   0.26
   3   2   7 o   7.115     7.487   -170.10   1.44232   0.10
   0   3  14 o   1.237     1.302   -105.90   1.44232   0.02
   3   2  -7 o   6.389     6.478   -37.19    1.44185   0.09
   3   1  13 o  26.744    27.003    109.94   1.43082   0.38
   3   1 -13 o  25.724    24.890    106.81   1.42996   0.36
   1   3  13 o  26.988    25.003   -81.00    1.42909   0.38
   1   3 -13 o  16.785    15.444   -84.90    1.42881   0.24
   2   3   8 o   4.179     6.325   -54.11    1.42139   0.06
   2   3  -8 o   0.767     1.104    71.83    1.42105   0.01
   1   2  19 o   3.138     4.260    55.88    1.42062   0.04
   1   2 -19 o   1.090     1.417   -45.57    1.42021   0.01
   2   0  20 o  23.663    28.928   -169.08   1.41890   0.16
   2   0 -20 o  14.646    17.390   -171.43   1.41805   0.10
   0   2  20 o  16.822    19.792    -1.23    1.41777   0.23
   2   2  16 o  149.124   154.043  -138.01   1.41316   2.00
   2   2 -16 o  131.544   135.258  -139.89   1.41248   1.76
   3   2   9 o   0.581     2.019   -37.13    1.40071   0.01
   3   2  -9 o   1.080     4.120   -149.72   1.40015   0.01
   0   0  24 o   0.000     2.764     7.81    1.38338   0.00
   2   3  10 o   2.828     2.658    -5.80    1.37674   0.03
   2   3 -10 o   0.578     0.543   -69.78    1.37635   0.01
   2   1  20 o   7.762     7.733    103.91   1.37315   0.09
   2   1 -20 o  21.880    22.955   -63.15    1.37237   0.26
   0   3  16 o   3.396     3.408    101.71   1.36700   0.04
   4   0   0 o  435.749   455.248   57.88    1.36524   2.54
   0   4   0 o  437.835   428.829    0.00    1.36275   2.54
   3   1  15 o  67.929    68.758    110.12   1.36181   0.79
   4   0   2 o  19.042    19.914   -157.45   1.36073   0.11
   3   1 -15 o  63.101    65.601    108.34   1.36096   0.73
   4   0  -2 o  20.025    21.017   -155.47   1.36057   0.12
   1   3  15 o  69.210    72.936   -72.86    1.36029   0.80
   1   3 -15 o  53.210    56.292   -73.66    1.36000   0.61
   0   4   2 o  12.703    13.820    179.49   1.35818   0.15
   3   2  11 o   5.471     6.594   -75.42    1.35342   0.06
   3   2 -11 o   1.644     2.013    150.29   1.35280   0.02
   1   1  23 o   8.832    10.856    100.96   1.35220   0.10
   1   1 -23 o  12.303    14.918    102.88   1.35177   0.14
   4   0   4 o   5.668     7.023    80.51    1.34729   0.03
   4   0  -4 o   4.160     5.054    83.49    1.34700   0.02
   0   4   4 o   5.607     8.371     0.61    1.34474   0.06
   0   1  24 o   0.000     1.580    87.62    1.34087   0.00
   2   2  18 o  42.023    52.222   -146.73   1.33345   0.45
   2   2 -18 o  34.522    41.309   -149.46   1.33281   0.37
   2   3  12 o  24.229    25.256    113.66   1.32747   0.25
   2   3 -12 o  43.371    44.185   -55.99    1.32705   0.45
   1   2  21 o  13.095    13.181    21.58    1.32679   0.14
   1   2 -21 o   2.247     2.234   -160.80   1.32642   0.02
   4   0   6 o  50.365    49.691   -126.01   1.32571   0.26
   4   0  -6 o  58.605    57.728   -124.52   1.32529   0.30
   4   1   0 o   4.510     4.446    165.98   1.32434   0.05
   0   4   6 o  78.123    80.148    179.43   1.32321   0.80
   2   0  22 o   6.225     6.388    167.81   1.32121   0.03
   1   4   1 o  12.394    12.747    59.03    1.32116   0.13
   1   4  -1 o   5.701     5.869   -39.32    1.32114   0.06
   4   1   2 o  11.471    13.156   -140.06   1.32021   0.12
   4   1  -2 o  10.706    12.604    111.36   1.32008   0.11
   2   0 -22 o   3.022     3.339    142.87   1.32044   0.02
   0   2  22 o   3.093     3.520     0.42    1.32026   0.03
   1   4   3 o   0.199     2.656    115.02   1.31289   0.00
   1   4  -3 o   1.388    18.950     0.40    1.31284   0.01
   4   1   4 o   0.000     7.988    174.77   1.30793   0.00
   4   1  -4 o   0.000     2.011    148.48   1.30766   0.00
   3   2  13 o   6.112    13.706   -122.99   1.30252   0.06
   3   2 -13 o   2.166     3.786    42.97    1.30187   0.02
   4   0   8 o  13.740    21.891   -177.63   1.29714   0.07
   4   0  -8 o  15.186    23.019   -168.97   1.29661   0.07
   1   4   5 o   1.720     2.649   -110.27   1.29678   0.02
   1   4  -5 o  17.678    27.015    35.69    1.29670   0.17
   0   4   8 o   5.383     6.057    175.61   1.29473   0.05
   0   3  18 o   0.806     0.861    125.38   1.29443   0.01
   3   1  17 o  23.727    23.987   -37.83    1.29398   0.22
   3   1 -17 o  27.310    27.015   -36.54    1.29315   0.26
   1   3  17 o  14.864    15.203    95.08    1.29264   0.14
   1   3 -17 o  22.921    24.178    98.91    1.29236   0.21
   4   1   6 o   4.919     5.125    107.48   1.28816   0.05
   4   1  -6 o  11.611    11.757   -162.00   1.28777   0.11
   3   3   1 o  52.364    48.017   -76.62    1.28505   0.48
   3   3  -1 o  52.633    48.412   -76.25    1.28500   0.48
   2   1  22 o  20.972    21.833    134.54   1.28403   0.19
   2   1 -22 o  37.824    44.726   -50.25    1.28333   0.34
   3   3   3 o   1.007     0.812    172.18   1.27746   0.01
   3   3  -3 o   0.633     0.509    175.39   1.27732   0.01
   0   0  26 o  21.885    17.607    178.47   1.27697   0.10
   2   3  14 o   8.833     8.017    147.71   1.27555   0.08
   2   3 -14 o  22.267    21.098   -34.05    1.27511   0.20
   1   4   7 o  21.314    21.030   -25.51    1.27369   0.19
   1   4  -7 o  12.422    12.218    99.01    1.27358   0.11
   4   0  10 o   7.900    10.841    -0.34    1.26296   0.03
   3   3   5 o   1.712     2.250   -103.93   1.26264   0.01
   4   0 -10 o   8.383    10.348   -16.21    1.26236   0.04
   3   3  -5 o   1.958     2.450   -92.15    1.26241   0.02
   4   1   8 o  10.263    11.216    148.27   1.26190   0.09
   4   1  -8 o   1.623     1.571   -141.22   1.26142   0.01
   0   4  10 o   0.912     0.784    10.54    1.26068   0.01
   2   2  20 o   4.980     5.051   -110.10   1.25856   0.04
   2   2 -20 o   2.853     2.909   -87.55    1.25796   0.02
   1   1  25 o  26.968    21.877    106.53   1.25591   0.23
   1   1 -25 o  33.682    27.135    107.28   1.25554   0.28
   3   2  15 o   0.531     0.547   -171.86   1.24982   0.00
   3   2 -15 o   3.848     2.601   -84.25    1.24916   0.03
   1   4   9 o   6.651     3.141    99.06    1.24473   0.05
   1   4  -9 o  27.938    13.414    -5.73    1.24460   0.23
   0   1  26 o   8.231     4.400    97.11    1.24331   0.07
   1   2  23 o   3.623     2.008   -39.42    1.24238   0.03
   1   2 -23 o   6.229     3.459    65.87    1.24205   0.05
   3   3   7 o  25.902    13.916    67.80    1.24132   0.21
   3   3  -7 o  27.415    14.174    62.32    1.24102   0.22
   2   0  24 o  217.835   198.107  -137.69   1.23438   0.85
   2   0 -24 o  184.187   168.094  -139.12   1.23370   0.72
   0   2  24 o  184.368   167.506    1.30    1.23357   1.43
   4   1  10 o  10.698     7.989   -154.49   1.23037   0.08
   4   1 -10 o   6.597     5.088    120.03   1.22981   0.05
   3   1  19 o  26.708    23.425    82.34    1.22858   0.20
   3   1 -19 o  25.295    22.849    77.57    1.22779   0.19
   1   3  19 o  15.261    13.805   -101.77   1.22741   0.12
   1   3 -19 o   8.256     7.489   -117.55   1.22714   0.06
   0   3  20 o  26.961    25.134   -94.74    1.22557   0.20
   4   0  12 o   6.668     6.819    144.29   1.22464   0.03
   4   0 -12 o   6.571     7.062    169.08   1.22397   0.02
   2   3  16 o  10.797    10.507   -65.95    1.22259   0.08
   0   4  12 o   1.165     1.117    175.52   1.22250   0.01
   2   3 -16 o   4.784     4.299    86.98    1.22215   0.04
   4   2   0 o  37.369    27.894    126.50   1.22066   0.28
   2   4   0 o  14.916    11.061   -104.52   1.21932   0.11
   4   2   2 o  15.270    15.318   -15.46    1.21743   0.11
   4   2  -2 o  15.338    15.438   -17.74    1.21732   0.11
   2   4   2 o   4.771     4.293    141.02   1.21607   0.04
   2   4  -2 o   4.989     4.454    139.17   1.21602   0.04
   3   3   9 o  72.667    57.391   -45.09    1.21450   0.53
   3   3  -9 o  80.495    63.505   -43.71    1.21414   0.59
   1   4  11 o  17.184    12.841    61.30    1.21117   0.12
   1   4 -11 o   7.397     5.510   -51.31    1.21102   0.05
   4   2   4 o  11.861    10.438   -126.50   1.20778   0.08
   4   2  -4 o  14.064    12.637   -125.26   1.20757   0.10
   2   4   4 o  11.531    11.272    28.48    1.20643   0.08
   2   4  -4 o  12.305    12.055    29.51    1.20632   0.09
   2   1  24 o  10.743     8.574   -76.63    1.20389   0.08
   2   1 -24 o   2.964     1.905    75.09    1.20327   0.02
   3   2  17 o   3.966     2.333   -120.62   1.19677   0.03
   3   2 -17 o   0.195     0.114   -32.00    1.19611   0.00
   4   1  12 o   4.308     2.931   -74.18    1.19485   0.03
   4   1 -12 o  29.046    21.982    148.09   1.19424   0.20
   4   2   6 o   3.018     2.599   -19.37    1.19216   0.02
   4   2  -6 o   3.439     2.987   -34.71    1.19185   0.02
   2   4   6 o   2.870     2.565    163.40   1.19083   0.02
   2   4  -6 o   2.967     2.665    155.61   1.19068   0.02
   2   2  22 o  157.944   146.339   23.58    1.18888   1.06
   2   2 -22 o  179.574   168.383   24.57    1.18833   1.20
   0   0  28 o  157.734   154.259   -1.04    1.18575   0.52
   4   0  14 o  10.542     8.763   -55.88    1.18354   0.03
   3   3  11 o  15.505    12.791    114.49   1.18328   0.10
   4   0 -14 o  17.621    14.508   -70.14    1.18284   0.06
   3   3 -11 o  12.184    10.028    106.28   1.18287   0.08
   0   4  14 o   0.040     0.035    117.65   1.18156   0.00
   1   4  13 o  45.078    38.547    16.37    1.17426   0.29
   1   4 -13 o   9.196     7.912   -170.94   1.17410   0.06
   1   1  27 o   0.962     0.901   -93.11    1.17176   0.01
   4   2   8 o  487.405   456.998   61.86    1.17125   3.08
   1   1 -27 o   0.247     0.232   -127.64   1.17143   0.00
   4   2  -8 o  466.837   435.582   61.05    1.17087   2.95
   2   4   8 o  472.302   433.706  -150.08   1.16997   2.97
   2   3  18 o   2.746     2.520    -2.33    1.16987   0.02
   2   4  -8 o  465.464   427.104  -151.02   1.16978   2.93
   2   3 -18 o   0.289     0.265   -91.34    1.16943   0.00
   3   1  21 o  62.962    59.502   -62.99    1.16639   0.39
   1   2  25 o   4.325     4.085    12.44    1.16646   0.03
   1   2 -25 o   0.259     0.245    153.15   1.16616   0.00
   3   1 -21 o  67.413    64.480   -60.73    1.16564   0.42
   1   3  21 o  51.695    49.717    99.51    1.16536   0.32
   1   3 -21 o  73.927    71.377    101.77   1.16511   0.46
   0   3  22 o  36.101    34.997   -91.56    1.16093   0.22
   0   1  28 o   7.104     6.701   -93.38    1.15866   0.04
   2   0  26 o  93.871    91.074   -154.86   1.15702   0.28
   4   1  14 o   4.392     4.346    50.06    1.15659   0.03
   2   0 -26 o  72.993    72.635   -157.73   1.15642   0.22
   4   1 -14 o  22.120    22.059   -173.54   1.15594   0.13
   0   2  26 o  81.049    80.803     1.20    1.15634   0.49
   3   3  13 o  13.835    15.871   -74.35    1.14882   0.08
   3   3 -13 o  17.357    19.853   -66.52    1.14837   0.10
   4   2  10 o   0.881     0.836    125.88   1.14591   0.01
   4   2 -10 o   0.423     0.418    177.13   1.14546   0.00
   2   4  10 o   0.016     0.016   -72.02    1.14469   0.00
   3   2  19 o   0.668     0.641   -78.81    1.14447   0.00
   2   4 -10 o   0.073     0.070    71.21    1.14446   0.00
   3   2 -19 o   0.651     0.656   -137.01   1.14383   0.00
   4   0  16 o  82.862    107.050   84.71    1.14089   0.24
   4   0 -16 o  65.818    83.086    84.35    1.14017   0.19
   0   4  16 o  44.511    54.555     2.49    1.13907   0.25
   1   4  15 o   3.649     6.000   -52.87    1.13518   0.02
   1   4 -15 o   7.705    12.784    63.87    1.13501   0.04
   2   1  26 o   0.000     3.655   -41.10    1.13181   0.00
   2   1 -26 o   0.000     0.103    111.84   1.13124   0.00
   2   2  24 o   0.000     3.236   -128.28   1.12443   0.00
   2   2 -24 o   0.000     0.815   -146.90   1.12392   0.00
   2   3  20 o   0.000     3.240     0.51    1.11832   0.00
   2   3 -20 o   0.000     0.638   -124.62   1.11790   0.00
   4   2  12 o   1.746     5.715    12.70    1.11705   0.01
   4   1  16 o   6.249    15.280    138.45   1.11669   0.03
   4   2 -12 o   1.764     3.999    -8.39    1.11655   0.01
   4   1 -16 o   1.642     3.058   -96.50    1.11602   0.01
   2   4  12 o   3.239     5.814   -176.06   1.11590   0.02
   2   4 -12 o   2.954     4.913    176.84   1.11565   0.02
   3   3  15 o  71.010    78.130   -73.67    1.11217   0.37
   3   3 -15 o  76.741    85.418   -70.29    1.11170   0.39
   3   1  23 o   9.959    11.481    161.58   1.10782   0.05
   3   1 -23 o   7.801     9.076    161.46   1.10711   0.04
   1   3  23 o  14.423    16.874   -48.32    1.10691   0.07
   1   3 -23 o   7.464     8.801   -40.59    1.10668   0.04
   0   0  30 o  64.259    75.694   -179.16   1.10670   0.16
   0   3  24 o   0.873     5.381    95.45    1.10068   0.00
   1   2  27 o   0.490     0.720    54.22    1.09812   0.00
   4   0  18 o  20.246    28.641    67.47    1.09771   0.05
   1   2 -27 o   0.450     0.644    -9.51    1.09785   0.00
   1   1  29 o  44.183    62.451    99.68    1.09770   0.22
   1   1 -29 o  52.710    72.787    100.72   1.09741   0.26
   4   0 -18 o  12.270    16.491    63.76    1.09700   0.03
   0   4  18 o  14.584    20.022     3.31    1.09605   0.07
   3   2  21 o   0.231     0.503    38.83    1.09370   0.00
   1   4  17 o   4.728     7.513    25.35    1.09497   0.02
   1   4 -17 o   0.026     0.044   -21.07    1.09480   0.00
   3   2 -21 o   1.920     4.190   -119.20   1.09308   0.01
   4   3   0 o   1.050     1.731    174.45   1.09147   0.01
   3   4   1 o   6.196     8.621   -49.28    1.09034   0.03
   3   4  -1 o   5.954     8.254   -175.98   1.09031   0.03
   0   5   0 o   0.468     0.639    180.00   1.09020   0.00
   4   3   2 o   2.352     2.814   -139.56   1.08916   0.01
   4   3  -2 o   2.950     3.491    135.43   1.08908   0.01
   0   5   2 o   0.913     0.907   -148.05   1.08785   0.00
   2   0  28 o   9.489     9.469    -0.54    1.08790   0.02
   2   0 -28 o  18.673    18.076     4.81    1.08736   0.04
   0   2  28 o  10.901    10.543   -178.19   1.08731   0.05
   4   2  14 o  60.267    59.455   -135.85   1.08560   0.28
   3   4   3 o  17.572    17.281   -85.76    1.08570   0.08
   3   4  -3 o   4.684     4.619    125.37   1.08561   0.02
   4   2 -14 o  72.194    72.635   -132.56   1.08506   0.34
   2   4  14 o  79.590    82.067    22.70    1.08452   0.37
   0   1  30 o  51.358    52.806   -88.56    1.08458   0.24
   2   4 -14 o  83.232    87.078    24.80    1.08425   0.39
   4   3   4 o   5.468     6.798   -37.54    1.08223   0.03
   4   3  -4 o  19.792    24.918    158.44   1.08208   0.09
   0   5   4 o  15.271    22.747    99.51    1.08091   0.07
   3   4   5 o  10.868    14.380   -128.11   1.07655   0.05
   3   4  -5 o   1.758     2.302    22.63    1.07641   0.01
   4   1  18 o   4.536     5.938   -163.10   1.07611   0.02
   4   1 -18 o   1.205     1.654    116.23   1.07543   0.01
   3   3  17 o   2.584     4.093    165.72   1.07429   0.01
   3   3 -17 o   1.069     1.844    168.18   1.07382   0.00
   4   3   6 o   7.420     8.357    94.30    1.07095   0.03
   4   3  -6 o  10.844    11.815   -132.14   1.07073   0.05
   5   1   1 o  31.619    32.786    115.85   1.07038   0.14
   5   1  -1 o  31.781    32.749    115.95   1.07033   0.14
   0   5   6 o   0.584     0.553   -170.91   1.06964   0.00
   2   3  22 o   3.564     3.082    122.46   1.06858   0.02
   1   5   1 o  39.908    34.467    90.67    1.06855   0.17
   1   5  -1 o  40.799    35.221    90.91    1.06854   0.18
   2   3 -22 o  10.631     9.103   -51.16    1.06817   0.05
   2   1  28 o   1.210     1.020    29.32    1.06686   0.01
   5   1   3 o   1.488     1.243    58.08    1.06600   0.01
   2   1 -28 o   2.551     2.139   -82.43    1.06635   0.01
   5   1  -3 o   1.396     1.161    58.79    1.06586   0.01
   2   2  26 o  13.245    10.788    19.10    1.06503   0.06
   2   2 -26 o  19.272    16.330    27.42    1.06456   0.08
   1   5   3 o   3.563     3.310   -76.58    1.06416   0.02
   1   5  -3 o   2.637     2.471   -77.88    1.06413   0.01
   3   4   7 o   1.252     1.703    154.93   1.06325   0.01
   3   4  -7 o   5.801     8.551   -84.95    1.06306   0.02
   5   1   5 o   0.779     2.706    65.24    1.05736   0.00
   5   1  -5 o   0.871     2.516    66.36    1.05714   0.00
   4   3   8 o   4.096     5.599    148.05   1.05572   0.02
   4   3  -8 o   0.916     1.191   -113.86   1.05544   0.00
   1   5   5 o   1.452     1.916    81.06    1.05553   0.01
   1   5  -5 o   2.349     3.078    88.00    1.05549   0.01
   4   0  20 o   8.497    10.049    115.61   1.05481   0.02
   1   4  19 o   2.238     2.498    78.20    1.05447   0.01
   0   5   8 o   2.901     3.215    114.40   1.05442   0.01
   4   0 -20 o   6.066     6.382    143.43   1.05410   0.01
   1   4 -19 o   4.252     4.614   -15.19    1.05430   0.02
   0   4  20 o   2.020     1.954     4.28    1.05330   0.01
   3   1  25 o  16.746    15.802    160.62   1.05300   0.07
   4   2  16 o  60.129    53.745    66.85    1.05240   0.25
   3   1 -25 o  14.836    13.187    160.40   1.05234   0.06
   1   3  25 o  15.085    13.255   -51.69    1.05221   0.06
   4   2 -16 o  48.776    41.715    63.07    1.05184   0.20
   1   3 -25 o   7.628     6.589   -44.97    1.05199   0.03
   2   4  16 o  75.577    63.231   -146.49   1.05141   0.31
   2   4 -16 o  70.761    58.818   -150.66   1.05113   0.29
   3   4   9 o   6.519     6.993   -101.86   1.04625   0.03
   3   4  -9 o   0.242     0.256    128.51   1.04602   0.00
   5   1   7 o  29.552    33.139   -99.39    1.04476   0.12
   3   2  23 o   4.045     4.451   -176.89   1.04497   0.02
   5   1  -7 o  29.257    33.737   -99.81    1.04446   0.12
   0   3  26 o   0.224     0.252    149.50   1.04476   0.00
   3   2 -23 o   3.580     4.160   -34.79    1.04438   0.01
   1   5   7 o   4.345     6.361   -73.66    1.04296   0.02
   1   5  -7 o   2.816     4.238   -74.80    1.04290   0.01
   0   0  32 o  45.704    42.062     1.90    1.03754   0.09
   4   3  10 o   6.805     6.271   -117.73   1.03705   0.03
   4   3 -10 o   7.231     6.729    117.31   1.03671   0.03
   1   2  29 o   1.324     1.252   -175.32   1.03646   0.01
   1   2 -29 o   6.345     6.133    15.01    1.03622   0.02
   3   3  19 o  12.892    12.770   -89.53    1.03598   0.05
   4   1  20 o   3.567     3.669   -123.59   1.03560   0.01
   0   5  10 o   0.600     0.606   -175.17   1.03579   0.00
   3   3 -19 o  15.109    15.658   -77.56    1.03550   0.06
   4   1 -20 o   6.904     7.257    126.85   1.03493   0.03
   1   1  31 o   8.157     5.293    90.43    1.03210   0.03
   1   1 -31 o  12.408     7.857    94.68    1.03185   0.05
   5   1   9 o  47.978    36.302    170.94   1.02864   0.18
   5   1  -9 o  46.696    36.890    171.56   1.02827   0.18
   1   5   9 o  27.674    25.270    98.83    1.02689   0.10
   1   5  -9 o  33.741    31.104    100.10   1.02681   0.13
   3   4  11 o   1.418     1.439   -74.54    1.02609   0.01
   3   4 -11 o   2.011     2.109   -141.04   1.02582   0.01
   2   0  30 o   0.723     0.751    64.09    1.02590   0.00
   2   0 -30 o   3.254     3.506    42.08    1.02542   0.01
   0   2  30 o   2.057     2.218   -178.96   1.02539   0.01
   2   3  24 o   2.744     3.054   -54.30    1.02105   0.01
   2   3 -24 o   0.447     0.536    94.84    1.02066   0.00
   0   1  32 o   0.291     0.444    81.22    1.01924   0.00
   4   2  18 o   2.697     4.665   -54.69    1.01823   0.01
   4   2 -18 o   5.447     9.126   -68.17    1.01766   0.02
   2   4  18 o   1.823     2.743    60.45    1.01731   0.01
   2   4 -18 o   3.523     4.774    66.79    1.01702   0.01
   4   3  12 o   8.057     8.355   -164.77   1.01551   0.03
   4   3 -12 o   1.146     1.180    60.28    1.01514   0.00
   1   4  21 o   2.339     2.414   -173.33   1.01434   0.01
   0   5  12 o  30.871    31.841   -97.14    1.01430   0.11
   1   4 -21 o  16.413    16.893    16.52    1.01418   0.06
   5   2   1 o   2.647     2.672   -179.32   1.01337   0.01
   5   2  -1 o   1.640     1.656    34.27    1.01333   0.01
   4   0  22 o  91.435    93.038   -132.53   1.01278   0.16
   2   5   0 o   0.510     0.525     9.85    1.01248   0.00
   4   0 -22 o  115.623   121.103  -129.57   1.01209   0.20
   0   4  22 o  131.979   141.464   179.13   1.01141   0.46
   2   5   2 o   1.143     1.251    71.23    1.01062   0.00
   2   5  -2 o   1.637     1.794   -36.50    1.01058   0.01
   2   2  28 o  103.762   114.482  -159.70   1.01038   0.36
   5   2   3 o   3.745     4.241    140.24   1.00965   0.01
   2   2 -28 o  85.084    95.208   -160.11   1.00995   0.30
   5   2  -3 o   1.253     1.428   -31.47    1.00954   0.00
   5   1  11 o  11.965    13.696   -38.34    1.00948   0.04
   5   1 -11 o  11.315    13.479   -40.27    1.00905   0.04
   2   1  30 o  14.254    18.601    126.94   1.00820   0.05
   1   5  11 o   6.649     9.035   -88.39    1.00779   0.02
   1   5 -11 o   3.713     5.076   -95.52    1.00771   0.01
   2   1 -30 o  23.369    31.875   -56.35    1.00774   0.08
   2   5   4 o  25.382    24.516    114.55   1.00506   0.09
   2   5  -4 o  31.198    30.118   -50.87    1.00500   0.11
   3   4  13 o   3.258     3.400    59.01    1.00337   0.01
   3   4 -13 o  15.284    16.610   -115.71   1.00308   0.05
   5   2   5 o   2.232     2.496    99.13    1.00230   0.01
   5   2  -5 o   0.741     0.831   -110.09   1.00211   0.00
   3   1  27 o   1.146     1.271   -48.96    1.00192   0.00
   3   1 -27 o   2.288     2.236   -40.67    1.00131   0.01
   1   3  27 o   0.370     0.355    165.50   1.00122   0.00
   1   3 -27 o   3.311     3.095    128.60   1.00102   0.01
   3   2  25 o   0.208     0.181    12.47    0.99859   0.00
   3   2 -25 o   2.037     1.836   -123.82   0.99803   0.01
   3   3  21 o  44.545    40.696    116.52   0.99787   0.15
   3   3 -21 o  33.765    32.673    109.86   0.99740   0.11
   2   5   6 o   0.842     1.287   -105.47   0.99599   0.00
   2   5  -6 o   2.714     4.310    38.24    0.99590   0.01
   4   1  22 o   2.146     3.620    -0.98    0.99574   0.01
   4   1 -22 o  10.913    19.824    167.74   0.99508   0.04
   0   3  28 o   0.658     0.849    110.57   0.99301   0.00
   4   3  14 o   0.287     0.275    124.01   0.99171   0.00
   5   2   7 o   0.029     0.028   -47.11    0.99155   0.00
   5   2  -7 o   1.122     1.118    129.22   0.99130   0.00
   4   3 -14 o   3.396     3.383   -178.59   0.99130   0.01
   0   5  14 o   7.390     7.622   -102.04   0.99054   0.02
   5   1  13 o  13.590    14.143    122.07   0.98784   0.04
   5   1 -13 o  13.653    14.034    124.41   0.98736   0.04
   1   5  13 o   5.696     4.782    90.91    0.98623   0.02
   1   5 -13 o  11.690     9.663    97.23    0.98613   0.04
   4   2  20 o  18.479    14.225    23.42    0.98371   0.06
   2   5   8 o   2.091     1.610   -40.90    0.98369   0.01
   2   5  -8 o   1.611     1.245    70.81    0.98357   0.01
   4   2 -20 o  11.902     9.057     7.82    0.98313   0.04
   2   4  20 o  10.985     8.054   -172.03   0.98286   0.03
   2   4 -20 o   9.304     6.500   -179.69   0.98258   0.03
   1   2  31 o   2.073     1.555   -42.87    0.98071   0.01
   1   2 -31 o   2.435     1.958    77.75    0.98049   0.01
   3   4  15 o  10.882    13.921    178.05   0.97868   0.03
   3   4 -15 o   9.626    13.218   -36.17    0.97836   0.03
   5   2   9 o   0.797     1.105    116.19   0.97773   0.00
   5   2  -9 o   0.076     0.101   -99.58    0.97742   0.00
   0   0  34 o  23.605    28.591     1.46    0.97650   0.04
   2   3  26 o   6.452     7.996   -48.71    0.97595   0.02
   2   3 -26 o   2.975     3.772    111.33   0.97559   0.01
   1   4  23 o   7.804    10.077   -33.72    0.97509   0.02
   1   4 -23 o   5.731     7.424    97.54    0.97493   0.02
   1   1  33 o   2.047     2.541    38.51    0.97365   0.01
   1   1 -33 o   2.454     3.121    53.05    0.97342   0.01
   4   0  24 o   2.405     2.222    98.86    0.97205   0.00
   4   0 -24 o   0.093     0.087    161.36   0.97139   0.00
   0   4  24 o   1.995     2.097    14.63    0.97082   0.01
   2   0  32 o   9.418    10.858   -125.38   0.97010   0.01
   2   0 -32 o   4.293     5.127   -127.70   0.96966   0.01
   0   2  32 o   6.144     7.341     5.77    0.96965   0.02
   2   5  10 o   3.122     3.224    58.90    0.96852   0.01
   2   5 -10 o   1.743     1.723   -70.87    0.96838   0.01
   4   3  16 o   7.799     6.271    148.44   0.96621   0.02
   4   3 -16 o   1.390     1.140   -82.80    0.96578   0.00
   0   5  16 o   6.375     5.446    104.56   0.96511   0.02
   4   4   0 o  167.700   147.006   53.08    0.96449   0.49
   5   1  15 o  61.243    54.009    127.93   0.96426   0.18
   5   1 -15 o  60.628    53.812    128.94   0.96375   0.18
   4   4   2 o  16.668    14.283   -136.67   0.96289   0.05
   4   4  -2 o  17.180    14.651   -135.76   0.96284   0.05
   1   5  15 o  60.077    50.728    86.21    0.96274   0.17
   1   5 -15 o  74.959    62.618    88.89    0.96264   0.22
   5   2  11 o   0.121     0.088    144.82   0.96124   0.00
   5   2 -11 o   0.328     0.235    120.55   0.96087   0.00
   0   1  34 o   2.740     1.987    99.08    0.96120   0.01
   3   3  23 o  16.682    12.040   -55.35    0.96045   0.05
   2   2  30 o  76.887    56.129    31.37    0.96014   0.22
   3   3 -23 o  23.359    17.146   -48.83    0.95999   0.07
   2   2 -30 o  94.511    69.867    31.60    0.95974   0.27
   4   4   4 o   7.107     5.295    74.45    0.95810   0.02
   4   4  -4 o   6.183     4.597    74.26    0.95799   0.02
   4   1  24 o   9.520     7.551    139.24   0.95696   0.03
   4   1 -24 o   1.549     1.236   -97.10    0.95632   0.00
   2   1  32 o   0.710     0.632   -87.47    0.95509   0.00
   3   2  27 o   1.271     1.174   -73.22    0.95471   0.00
   2   1 -32 o   0.334     0.310   -23.87    0.95467   0.00
   3   1  29 o  49.780    47.070    114.51   0.95445   0.14
   3   2 -27 o   0.394     0.380    162.92   0.95418   0.00
   3   1 -29 o  44.288    43.092    111.70   0.95388   0.12
   1   3  29 o  56.089    54.561   -85.38    0.95383   0.16
   1   3 -29 o  37.921    36.721   -89.56    0.95364   0.11
   3   4  17 o   1.439     1.308   -35.12    0.95257   0.00
   3   4 -17 o   4.167     3.764   -146.28   0.95224   0.01
   2   5  12 o   9.591     9.102   -29.67    0.95089   0.03
   2   5 -12 o   5.101     4.868    128.61   0.95074   0.01
   4   4   6 o  39.947    39.066   -123.42   0.95024   0.11
   4   4  -6 o  41.767    41.381   -122.25   0.95009   0.11
   2   4 -22 o   3.037     3.512    142.26   0.94830   0.01
   4   2  22 o   5.844     6.302   -22.71    0.94935   0.02
   4   2 -22 o   7.391     8.243   -46.31    0.94879   0.02
   2   4  22 o   2.823     3.174    158.03   0.94858   0.01
   0   3  30 o   8.509     8.956   -90.84    0.94518   0.02
   5   2  13 o   1.533     0.729   -89.32    0.94250   0.00
   5   2 -13 o   4.768     2.417    108.79   0.94209   0.01
   4   4   8 o  12.170     7.910    176.54   0.93955   0.03
   4   3  18 o   4.785     3.111   -169.63   0.93956   0.01
   5   1  17 o   5.823     3.759    10.90    0.93927   0.02
   4   4  -8 o  11.239     7.265   -177.41   0.93935   0.03
   4   3 -18 o   0.149     0.096    112.94   0.93911   0.00
   5   1 -17 o   5.199     3.371     8.81    0.93874   0.01
   0   5  18 o   0.823     0.536    153.23   0.93852   0.00
   1   5  17 o   2.211     1.447   -42.55    0.93784   0.01
   1   5 -17 o   0.500     0.328    -0.83    0.93773   0.00
   1   4  25 o   0.629     0.439   -163.51   0.93707   0.00
   1   4 -25 o   9.918     7.083    20.90    0.93692   0.03
   5   3   1 o  16.973    14.421   -78.78    0.93574   0.04
   5   3  -1 o  16.970    14.490   -79.04    0.93571   0.04
   3   5   1 o  10.673    10.295    105.74   0.93493   0.03
   3   5  -1 o  10.463    10.120    105.16   0.93491   0.03
   2   3  28 o   6.125     6.088    106.43   0.93338   0.02
   5   3   3 o   3.021     2.928   -152.82   0.93281   0.01
   4   0  26 o   5.826     5.657   -141.99   0.93292   0.01
   2   3 -28 o  10.406    10.139   -58.76    0.93304   0.03
   5   3  -3 o   3.321     3.218   -152.48   0.93272   0.01
   4   0 -26 o  12.705    12.374   -126.29   0.93228   0.02
   3   5   3 o   4.115     4.011   -28.31    0.93199   0.01
   3   5  -3 o   4.823     4.700   -27.98    0.93194   0.01
   0   4  26 o  11.796    11.513    174.96   0.93180   0.03
   2   5  14 o   0.608     0.638   -12.66    0.93125   0.00
   2   5 -14 o   0.144     0.160    44.37    0.93108   0.00
   1   2  33 o   0.062     0.118   -28.93    0.93015   0.00
   1   2 -33 o   0.369     0.702    42.19    0.92995   0.00
   5   3   5 o   3.189     3.471   -110.70   0.92700   0.01
   5   3  -5 o   3.560     3.916   -112.98   0.92686   0.01
   4   4  10 o   3.771     4.290   -20.32    0.92632   0.01
   3   5   5 o   2.011     2.297    80.10    0.92619   0.00
   4   4 -10 o   4.472     5.097   -28.34    0.92608   0.01
   3   5  -5 o   1.904     2.172    69.66    0.92610   0.00
   3   4  19 o   6.811     6.959   -73.88    0.92556   0.02
   3   4 -19 o   3.047     2.765    143.35   0.92522   0.01
   3   3  25 o  13.572    10.614   -41.27    0.92406   0.03
   3   3 -25 o  19.966    15.386   -37.34    0.92362   0.05
   5   2  15 o   3.938     3.341    28.81    0.92195   0.01
   0   0  36 o   0.810     0.667   -166.39   0.92225   0.00
   5   2 -15 o   4.974     4.370   -172.45   0.92151   0.01
   1   1  35 o  41.468    36.592   -75.82    0.92127   0.10
   1   1 -35 o  35.104    30.766   -76.65    0.92106   0.08
   4   1  26 o   8.320     6.962    166.08   0.91955   0.02
   2   0  34 o   7.663     6.361    50.05    0.91967   0.01
   2   0 -34 o  14.168    12.099    50.82    0.91927   0.02
   0   2  34 o   8.708     7.432    175.75   0.91928   0.02
   4   1 -26 o   0.602     0.530   -37.77    0.91894   0.00
   5   3   7 o  29.704    27.032    98.75    0.91848   0.07
   5   3  -7 o  28.688    26.307    100.07   0.91828   0.07
   3   5   7 o  20.711    19.090   -93.77    0.91768   0.05
   3   5  -7 o  21.643    20.056   -90.28    0.91756   0.05
   4   2  24 o  75.282    90.579    83.56    0.91557   0.18
   4   2 -24 o  58.893    70.822    82.30    0.91501   0.14
   2   4  24 o  54.180    65.199   -136.99   0.91486   0.13
   2   4 -24 o  48.440    58.549   -141.33   0.91458   0.11
   2   2  32 o  19.866    24.937   -131.12   0.91393   0.05
   5   1  19 o  16.358    21.888    100.59   0.91335   0.04
   2   2 -32 o  13.260    17.384   -135.50   0.91356   0.03
   3   2  29 o   4.773     6.379   -112.01   0.91337   0.01
   5   1 -19 o  15.689    21.095    102.56   0.91281   0.04
   3   2 -29 o   1.913     2.577    65.96    0.91287   0.00
   4   3  20 o   4.123     5.557   -50.19    0.91223   0.01
   1   5  19 o   1.571     2.176    107.78   0.91201   0.00
   4   3 -20 o   9.684    13.953    149.53   0.91178   0.02
   1   5 -19 o   4.809     6.777    109.49   0.91190   0.01
   0   5  20 o   0.941     1.533    116.69   0.91126   0.00
   4   4  12 o   2.637     4.755    149.27   0.91087   0.01
   4   4 -12 o   2.337     4.372    160.35   0.91060   0.01
   6   0   0 o  15.846    30.173   -29.92    0.91016   0.02
   3   1  31 o   2.877     5.448    143.58   0.91039   0.01
   2   5  16 o   1.679     3.201   -45.65    0.91003   0.00
   2   5 -16 o   1.105     2.105    97.56    0.90985   0.00
   3   1 -31 o   2.103     4.008    140.25   0.90986   0.00
   1   3  31 o   4.103     7.820   -49.08    0.90984   0.01
   1   3 -31 o   1.587     3.017   -37.36    0.90967   0.00
   0   1  36 o   0.205     0.385    104.78   0.90933   0.00
   6   0   2 o  11.151    19.758   -177.30   0.90883   0.01
   6   0  -2 o  11.457    20.191   -178.93   0.90876   0.01
   0   6   0 o   5.704    10.016     0.00    0.90850   0.01
   5   3   9 o   3.809     8.155   -14.81    0.90747   0.01
   5   3  -9 o   3.318     7.652   -17.53    0.90721   0.01
   0   6   2 o   0.001     0.002    122.76   0.90714   0.00
   2   1  34 o   2.625     6.260   -56.64    0.90686   0.01
   3   5   9 o   3.116     7.174    134.13   0.90668   0.01
   3   5  -9 o   2.532     5.562    131.08   0.90653   0.01
   2   1 -34 o   1.323     2.856    107.47   0.90647   0.00
   6   0   4 o   1.264     6.596    84.88    0.90481   0.00
   6   0  -4 o   1.560     8.124    86.78    0.90467   0.00
   0   6   4 o   1.102     7.130    178.95   0.90310   0.00
   0   3  32 o   0.041     0.066   -108.74   0.90099   0.00
   1   4  27 o   2.031     2.343    61.78    0.90052   0.00
   1   4 -27 o   1.104     1.175   -41.49    0.90037   0.00
   5   2  17 o   0.706     0.661   -169.92   0.90004   0.00
   5   2 -17 o   0.632     0.557    58.50    0.89957   0.00
   6   0   6 o   6.741     5.022    140.74   0.89819   0.01
   6   0  -6 o   9.276     6.763    136.40   0.89800   0.01
   3   4  21 o  20.273    14.910   -115.30   0.89808   0.04
   6   1   0 o   2.999     2.128    22.91    0.89773   0.01
   3   4 -21 o   6.620     4.697    61.67    0.89773   0.01
   6   1   2 o   9.056     6.875    76.34    0.89646   0.02
   6   1  -2 o   7.939     6.113   -34.47    0.89639   0.02
   0   6   6 o   0.093     0.070    20.54    0.89649   0.00
   1   6   1 o   8.995     7.626    85.07    0.89586   0.02
   1   6  -1 o   9.577     8.125   -40.68    0.89585   0.02
   4   0  28 o  98.731    87.036    43.20    0.89554   0.11
   4   0 -28 o  66.818    62.808    39.45    0.89493   0.07
   5   3  11 o  10.620    10.775    159.57   0.89423   0.02
   0   4  28 o  71.005    69.574     0.67    0.89453   0.15
   5   3 -11 o  11.252    11.850    163.31   0.89393   0.02
   4   4  14 o   8.105     8.907   -64.80    0.89358   0.02
   3   5  11 o   6.361     7.065   -37.96    0.89347   0.01
   4   4 -14 o  10.257    11.557   -68.12    0.89328   0.02
   3   5 -11 o   9.008    10.142   -35.58    0.89329   0.02
   2   3  30 o  30.014    33.672    126.47   0.89334   0.06
   1   6   3 o  11.707    13.202    52.16    0.89326   0.03
   1   6  -3 o   3.523     3.977   -86.11    0.89325   0.01
   2   3 -30 o  38.479    43.840   -53.07    0.89302   0.08
   6   1   4 o   0.554     0.637    77.70    0.89259   0.00
   6   1  -4 o   5.401     6.214     7.83    0.89247   0.01
   6   0   8 o  155.256   187.771  -86.18    0.88916   0.16
   6   0  -8 o  146.918   176.228  -87.22    0.88891   0.15
   3   3  27 o   0.759     0.912    110.34   0.88896   0.00
   3   3 -27 o   0.522     0.603    50.38    0.88854   0.00
   1   6   5 o  11.931    12.953     5.27    0.88814   0.02
   1   6  -5 o   1.638     1.771    155.36   0.88812   0.00
   2   5  18 o   0.733     0.755     9.13    0.88765   0.00
   0   6   8 o  165.194   168.927    0.69    0.88748   0.34
   2   5 -18 o   0.091     0.093    29.48    0.88746   0.00
   5   1  21 o  24.417    24.726   -44.74    0.88693   0.05
   6   1   6 o   7.987     7.989   -48.76    0.88624   0.02
   5   1 -21 o  24.449    24.428   -47.02    0.88638   0.05
   6   1  -6 o  10.567    10.634    76.20    0.88605   0.02
   1   5  21 o  27.887    28.504   -84.30    0.88568   0.06
   1   5 -21 o  16.773    17.228   -89.03    0.88557   0.03
   4   3  22 o   6.990     8.316    -3.02    0.88464   0.01
   4   3 -22 o  15.835    20.055    173.15   0.88418   0.03
   1   2  35 o   0.086     0.109    75.73    0.88416   0.00
   1   2 -35 o   0.297     0.378    -1.66    0.88398   0.00
   4   1  28 o   1.372     1.719   -94.70    0.88369   0.00
   0   5  22 o   0.681     0.857   -114.52   0.88373   0.00
   4   2 -26 o  16.365    21.396    29.48    0.88210   0.03
   2   4  26 o  18.179    23.480   -162.82   0.88200   0.04
   4   1 -28 o   4.292     5.254    136.32   0.88311   0.01
   2   4 -26 o  17.820    21.891   -170.11   0.88173   0.04
   4   2  26 o  21.751    28.340    39.39    0.88264   0.04
   1   6   7 o   6.463     6.383   -66.30    0.88062   0.01
   1   6  -7 o  12.088    11.895    67.48    0.88058   0.02
   5   3  13 o  14.684     8.526   -63.36    0.87908   0.03
   5   3 -13 o  16.995     8.878   -69.61    0.87875   0.03
   3   5  13 o  12.444     5.834    103.79   0.87835   0.02
   6   0  10 o   1.992     0.860    60.18    0.87793   0.00
   3   5 -13 o   9.694     4.350    89.61    0.87815   0.02
   6   0 -10 o   4.584     1.923    81.59    0.87762   0.00
   6   1   8 o  14.125     5.912    -2.77    0.87756   0.03
   6   1  -8 o   3.277     1.376    85.42    0.87732   0.01
   5   2  19 o   4.552     1.939    151.60   0.87716   0.01
   5   2 -19 o   1.659     0.791   -15.34    0.87668   0.00
   0   6  10 o   3.420     1.884    173.42   0.87628   0.01
   4   4  16 o  25.515    21.978    90.70    0.87479   0.05
   4   4 -16 o  19.479    17.591    88.11    0.87447   0.04
   3   2  31 o   1.144     1.026   -144.65   0.87454   0.00
   3   2 -31 o   0.393     0.357   -25.49    0.87407   0.00
   1   1  37 o   0.224     0.204   -94.22    0.87409   0.00
   2   0  36 o  95.661    85.927   -165.86   0.87394   0.09
   1   1 -37 o   0.069     0.062    171.90   0.87391   0.00
   0   0  38 o  13.578    11.677   -177.51   0.87371   0.01
   2   0 -36 o  82.381    68.183   -166.21   0.87358   0.08
   0   2  36 o  86.833    72.235    -0.65    0.87359   0.17
   2   2  34 o  44.655    17.183   -137.76   0.87140   0.09
   2   2 -34 o  28.356    11.581   -142.53   0.87106   0.05
   1   6   9 o  17.611     7.463    48.13    0.87087   0.03
   1   6  -9 o   3.814     1.630   -74.52    0.87083   0.01
   3   4  23 o   2.621     1.189   -170.82   0.87050   0.01
   3   4 -23 o   4.239     2.053   -70.50    0.87016   0.01
   3   1  33 o   8.487     4.733    61.04    0.86953   0.02
   3   1 -33 o   8.490     5.071    53.89    0.86904   0.02
   1   3  33 o   5.072     3.029   -66.05    0.86904   0.01
   1   3 -33 o   1.016     0.608   -64.72    0.86888   0.00
   6   1  10 o   8.869     6.570    81.30    0.86676   0.02
   6   1 -10 o   7.634     5.826   -36.30    0.86647   0.01
   1   4  29 o  16.581    14.685    29.57    0.86557   0.03
   1   4 -29 o   5.262     4.695   -144.80   0.86543   0.01
   6   0  12 o   4.567     4.176   -171.00   0.86476   0.00
   6   0 -12 o   5.411     5.043    168.37   0.86441   0.01
   2   5  20 o  11.327    10.512    110.69   0.86449   0.02
   2   5 -20 o  13.307    12.487   -53.11    0.86430   0.02
   6   2   0 o  79.708    83.497   -96.50    0.86330   0.15
   0   6  12 o   2.940     3.105     4.22    0.86316   0.01
   2   1  36 o   0.357     0.378     9.29    0.86292   0.00
   0   1  38 o  25.302    26.717   -88.22    0.86270   0.05
   5   3  15 o  22.846    23.882   -48.97    0.86234   0.04
   2   1 -36 o   0.293     0.309   -80.13    0.86257   0.00
   6   2   2 o  15.126    15.695    62.12    0.86216   0.03
   6   2  -2 o  15.690    16.231    63.33    0.86210   0.03
   5   3 -15 o  23.203    23.818   -51.98    0.86198   0.04
   2   6   0 o  72.308    74.503   -156.84   0.86203   0.13
   3   5  15 o  25.333    25.203    126.64   0.86164   0.05
   3   5 -15 o  21.382    20.712    123.32   0.86142   0.04
   2   6   2 o  17.104    15.301    27.66    0.86088   0.03
   2   6  -2 o  17.174    15.314    28.46    0.86086   0.03
   5   1  23 o  10.504     8.603    176.71   0.86035   0.02
   4   0  30 o  57.428    45.230   -118.57   0.86000   0.05
   0   3  34 o   7.737     6.182    97.09    0.86015   0.01
   5   1 -23 o  11.889     9.263    178.75   0.85980   0.02
   4   0 -30 o  84.607    65.888   -117.43   0.85943   0.08
   1   5  23 o  13.541    10.563    77.25    0.85919   0.02
   1   6  11 o   3.946     3.077    80.42    0.85914   0.01
   1   6 -11 o   5.138     4.005   -29.10    0.85908   0.01
   1   5 -23 o  22.001    17.148    85.32    0.85908   0.04
   6   2   4 o   5.093     3.943   -54.79    0.85872   0.01
   0   4  30 o  61.707    48.103    178.79   0.85909   0.11
   6   2  -4 o   4.036     3.130   -51.97    0.85861   0.01
   2   6   4 o   5.758     5.078   -144.63   0.85744   0.01
   2   6  -4 o   5.624     4.983   -146.57   0.85740   0.01
   4   3  24 o   9.602     8.924    129.18   0.85711   0.02
   4   3 -24 o   4.335     4.509   -77.32    0.85665   0.01
   0   5  24 o   1.519     1.698    107.47   0.85626   0.00
   2   3  32 o   3.798     4.206   -77.46    0.85577   0.01
   2   3 -32 o   2.075     2.280    87.23    0.85546   0.00
   3   3  29 o  23.286    25.400   -62.76    0.85530   0.04
   4   4  18 o   5.524     5.683    53.82    0.85486   0.01
   3   3 -29 o  32.202    33.317   -56.29    0.85490   0.06
   4   4 -18 o   4.357     4.213    43.07    0.85453   0.01
   6   1  12 o   3.948     3.544    71.76    0.85408   0.01
   6   1 -12 o   4.101     3.509   -24.99    0.85374   0.01
   5   2  21 o   3.914     3.324    105.29   0.85367   0.01
   6   2   6 o  25.126    21.284    86.71    0.85306   0.04
   5   2 -21 o   1.987     1.666   -85.09    0.85318   0.00
   6   2  -6 o  27.770    24.022    88.33    0.85290   0.05
   5   4   1 o   1.862     1.754    146.07   0.85198   0.00
   5   4  -1 o   0.324     0.306    12.68    0.85196   0.00
   4   5   0 o   0.296     0.280   -158.49   0.85191   0.00
   2   6   6 o  44.248    42.210    28.10    0.85179   0.08
   2   6  -6 o  44.238    42.320    29.44    0.85173   0.08
   4   5   2 o   6.942     6.682   -110.18   0.85081   0.01
   4   5  -2 o   4.259     4.098    92.51    0.85077   0.01
   4   2  28 o   5.705     5.491   -174.35   0.85079   0.01
   4   2 -28 o   9.860     9.645   -154.95   0.85027   0.02
   6   0  14 o  22.285    22.796    69.40    0.84992   0.02
   2   4  28 o   3.874     3.817     2.46    0.85020   0.01
   5   4   3 o   0.510     0.531   -111.69   0.84977   0.00
   2   4 -28 o   5.018     5.119    11.62    0.84995   0.01
   5   4  -3 o   2.278     2.393    100.48   0.84970   0.00
   6   0 -14 o  27.619    29.431    75.11    0.84954   0.02
   4   1  30 o  12.945    13.832   -15.54    0.84950   0.02
   4   1 -30 o  27.608    29.264    161.86   0.84894   0.05
   0   6  14 o  51.624    52.247    178.56   0.84838   0.09
   4   5   4 o   9.949    10.222    171.12   0.84749   0.02
   4   5  -4 o   5.449     5.566   -21.84    0.84742   0.01
   1   6  13 o   5.594     5.154   -158.33   0.84566   0.01
   6   2   8 o  11.368    10.384    19.50    0.84531   0.02
   1   6 -13 o  21.802    20.080    21.10    0.84560   0.04
   5   4   5 o   1.310     1.201   -43.76    0.84537   0.00
   5   4  -5 o   4.881     4.438    129.75   0.84526   0.01
   6   2  -8 o  11.044     9.815    26.29    0.84510   0.02
   5   3  17 o   8.186     6.264    174.47   0.84433   0.01
   5   3 -17 o   9.974     7.156    178.26   0.84395   0.02
   2   6   8 o   3.089     2.259   -17.04    0.84405   0.01
   2   6  -8 o   2.428     1.754    -9.40    0.84398   0.00
   3   5  17 o   4.197     2.835   -52.97    0.84366   0.01
   3   5 -17 o   7.237     4.681   -46.24    0.84343   0.01
   3   4  25 o   5.965     3.808   -132.76   0.84314   0.01
   3   4 -25 o   1.187     0.784    15.26    0.84280   0.00
   4   5   6 o   0.088     0.065   -157.93   0.84204   0.00
   1   2  37 o   3.641     2.622    30.53    0.84221   0.01
   4   5  -6 o   0.731     0.559   -162.28   0.84193   0.00
   1   2 -37 o   0.996     0.740   -142.92   0.84204   0.00
   2   5  22 o  12.276    11.196    126.35   0.84089   0.02
   2   5 -22 o  15.898    14.491   -44.48    0.84069   0.03
   6   1  14 o   1.311     1.558   -61.77    0.83978   0.00
   6   1 -14 o   4.316     6.577    48.33    0.83940   0.01
   5   4   7 o   1.784     6.814    30.02    0.83890   0.00
   5   4  -7 o   0.453     8.083   -170.88   0.83874   0.00
   3   2  33 o   0.000     0.348   -134.12   0.83812   0.00
   3   2 -33 o   0.000     0.082   -44.10    0.83769   0.00
   6   2  10 o   0.000     7.093   -173.36   0.83565   0.00
   6   2 -10 o   0.000     8.177    177.32   0.83538   0.00
   4   5   8 o   0.976     2.253    156.56   0.83458   0.00
   4   5  -8 o   0.549     1.112   -64.37    0.83444   0.00
   2   6  10 o   0.323     0.640    101.05   0.83441   0.00
   2   6 -10 o   0.597     1.101    104.88   0.83433   0.00
   4   4  20 o   3.636     5.807    103.28   0.83413   0.01
   5   1  25 o   6.954     9.796   -173.01   0.83391   0.01
   6   0  16 o  23.087    29.763   -81.59    0.83372   0.02
   4   4 -20 o   2.808     3.711    110.85   0.83378   0.00
   6   0 -16 o  19.554    22.316   -85.89    0.83330   0.02
   5   1 -25 o   9.019    10.431   -171.58   0.83337   0.01
   1   5  25 o   2.037     2.198    77.09    0.83284   0.00
   1   5 -25 o   4.932     5.283    90.07    0.83273   0.01
   2   0  38 o   6.286     6.651    34.89    0.83231   0.01
   1   4  31 o   3.124     3.306   -22.66    0.83230   0.01
   0   6  16 o  46.608    49.347     2.15    0.83223   0.08
   2   2  36 o   2.878     3.049   -60.55    0.83220   0.00
   1   4 -31 o   1.672     1.773    97.60    0.83216   0.00
   0   2  38 o   7.821     8.349   -178.90   0.83201   0.01
   2   0 -38 o  11.208    11.982    31.28    0.83199   0.01
   2   2 -36 o   3.633     3.911   -37.69    0.83189   0.01
   3   1  35 o  18.949    21.048   -42.51    0.83162   0.03
   1   1  39 o   0.981     1.130    101.90   0.83140   0.00
   3   1 -35 o  20.018    23.935   -40.83    0.83116   0.03
   1   1 -39 o   1.838     2.176    105.18   0.83123   0.00
   1   3  35 o  17.313    20.638    109.05   0.83118   0.03
   1   3 -35 o  26.019    31.734    109.82   0.83103   0.04
   1   6  15 o   9.507    12.141   -40.42    0.83071   0.02
   5   4   9 o   2.185     2.877   -160.61   0.83048   0.00
   1   6 -15 o   7.357     9.476    102.17   0.83064   0.01
   5   4  -9 o   2.184     2.964    50.43    0.83028   0.00
   5   2  23 o   0.076     0.114    98.88    0.82990   0.00
   4   3  26 o   0.767     1.140   -157.44   0.82992   0.00
   0   0  40 o  12.278    17.671    177.63   0.83003   0.01
   5   2 -23 o   0.064     0.110    155.80   0.82940   0.00
   4   3 -26 o   0.099     0.169    133.73   0.82947   0.00
   0   5  26 o   2.482     4.551    103.10   0.82913   0.00
   4   0  32 o  54.571    19.698    96.68    0.82633   0.04
   4   0 -32 o  21.679    10.324    99.77    0.82579   0.02
   5   3  19 o  29.352    17.608   -93.26    0.82536   0.05
   0   4  32 o  12.969     7.154     7.20    0.82551   0.02
   4   5  10 o   1.956     1.238   -136.94   0.82526   0.00
   4   5 -10 o   0.163     0.115    102.27   0.82509   0.00
   5   3 -19 o  25.746    19.641   -97.00    0.82495   0.04
   3   5  19 o  10.185     8.972    67.07    0.82472   0.02
   6   2  12 o   7.242     8.903   -13.73    0.82426   0.01
   3   5 -19 o   9.106     9.430    53.11    0.82448   0.01
   6   1  16 o   5.232     7.188    -8.92    0.82414   0.01
   6   2 -12 o   4.731     7.576    -1.93    0.82396   0.01
   6   1 -16 o   0.966     1.875    114.26   0.82373   0.00
   3   3  31 o   1.760     5.179   -68.85    0.82317   0.00
   2   6  12 o   0.446     1.404   -38.94    0.82306   0.00
   2   6 -12 o   0.306     1.024   -32.52    0.82296   0.00
   3   3 -31 o   2.141     7.925   -57.30    0.82278   0.00
   2   1  38 o   7.098    26.221    126.27   0.82278   0.01
   2   1 -38 o   8.009    34.414   -56.45    0.82246   0.01
   0   3  36 o   0.126     0.553   -108.75   0.82238   0.00
   2   3  34 o   0.019     0.963   -36.28    0.82055   0.00
   5   4  11 o   0.018     6.127    155.34   0.82030   0.00
   0   1  40 o   0.017     0.769   -81.86    0.82057   0.00
   5   4 -11 o   0.000     3.259   -10.27    0.82007   0.00
   2   3 -34 o   0.000     0.217    94.65    0.82027   0.00
   4   2  30 o   0.000     0.905   -60.23    0.82014   0.00
   4   2 -30 o   0.000     3.492   -86.73    0.81965   0.00
   2   4  30 o   0.000     1.513    47.22    0.81961   0.00
   2   4 -30 o   0.000     2.800    52.11    0.81936   0.00
   2   5  24 o   0.873     5.191   -67.98    0.81713   0.00
   4   1  32 o   1.174     4.085    126.03   0.81700   0.00
   2   5 -24 o   1.684     4.816    93.54    0.81693   0.00
   6   0  18 o   4.998     6.870    163.40   0.81642   0.00
   4   1 -32 o   0.892     1.266   -98.85    0.81647   0.00
   3   4  27 o   0.485     0.612   -82.65    0.81623   0.00
   6   0 -18 o   9.143    10.908    151.74   0.81598   0.01
   3   4 -27 o   0.229     0.269   -157.69   0.81589   0.00
   0   6  18 o   2.698     2.437    171.13   0.81500   0.00
   1   6  17 o   0.628     0.531    104.82   0.81455   0.00
   1   6 -17 o   4.292     3.605    -2.11    0.81449   0.01
   4   5  12 o  12.285    10.183   -35.70    0.81428   0.02
   4   5 -12 o  16.908    14.078    156.31   0.81409   0.02
   6   3   0 o   0.934     0.809    25.49    0.81378   0.00
   6   3   2 o   9.698     9.143    93.44    0.81282   0.01
   6   3  -2 o   8.673     8.174   -51.38    0.81278   0.01
   4   4  22 o  71.542    67.482   -129.47   0.81287   0.10
   3   6   1 o   4.126     3.887   -64.50    0.81264   0.01
   3   6  -1 o   2.889     2.721    168.26   0.81263   0.00
   4   4 -22 o  79.628    75.068   -127.30   0.81252   0.12
   6   2  14 o  13.774    14.348    131.37   0.81139   0.02
   6   2 -14 o  17.514    19.393    128.38   0.81105   0.03
   3   6   3 o   0.611     0.730     0.02    0.81072   0.00
   3   6  -3 o   3.813     4.605   -138.58   0.81068   0.01
   2   6  14 o   2.374     3.380    70.95    0.81023   0.00
   6   3   4 o   3.162     5.165    30.06    0.80994   0.00
   2   6 -14 o   2.836     4.249    76.58    0.81011   0.00
   6   3  -4 o   0.163     0.279   -134.78   0.80984   0.00
   5   4  13 o   3.386     8.994    96.83    0.80856   0.00
   5   4 -13 o   2.416     4.920   -93.35    0.80830   0.00
   5   1  27 o   1.284     1.612   -21.41    0.80785   0.00
   6   1  18 o   3.441     3.511    50.08    0.80742   0.00
   5   1 -27 o   1.412     1.420   -28.72    0.80732   0.00
   6   1 -18 o   0.610     0.587   -41.35    0.80699   0.00
   3   6   5 o   1.720     1.630    108.41   0.80689   0.00
   3   6  -5 o   7.601     7.141   -97.65    0.80683   0.01
   1   5  27 o   1.829     1.726   -107.55   0.80686   0.00
   1   5 -27 o   0.753     0.701   -166.73   0.80675   0.00
   5   2  25 o   0.521     0.508    84.69    0.80609   0.00
   5   3  21 o  12.782    13.473    136.82   0.80570   0.02
   5   2 -25 o   0.242     0.258   -133.37   0.80560   0.00
   6   3   6 o   0.818     0.941   -41.11    0.80519   0.00
   5   3 -21 o  12.783    14.318    143.17   0.80529   0.02
   6   3  -6 o   2.112     2.568    56.99    0.80505   0.00
   3   5  21 o   9.258    10.986   -61.10    0.80510   0.01
   3   5 -21 o  11.976    16.076   -53.79    0.80486   0.02
   3   2  35 o   0.222     0.257   -121.81   0.80402   0.00
   1   2  39 o   1.185     1.246    -6.09    0.80382   0.00
   3   2 -35 o   0.015     0.016   -10.80    0.80361   0.00
   1   2 -39 o   0.338     0.346    135.06   0.80367   0.00
   4   3  28 o   3.711     4.172   -150.26   0.80327   0.01
   4   3 -28 o   1.037     1.408    57.24    0.80284   0.00
   0   5  28 o   4.388     6.815   -98.74    0.80254   0.01
   4   5  14 o   1.829     3.583    23.06    0.80186   0.00
   4   5 -14 o   3.854     7.372   -159.46   0.80164   0.01
   3   6   7 o   6.388    10.912    175.02   0.80124   0.01
   3   6  -7 o   5.765     9.377   -33.86    0.80116   0.01
   1   4  33 o   1.121     1.069     0.09    0.80072   0.00
   1   4 -33 o   0.272     0.214    80.05    0.80059   0.00
   6   3   8 o   4.097     3.058    -1.38    0.79866   0.01
   6   3  -8 o   0.788     0.625    106.35   0.79848   0.00
   6   0  20 o  10.666     8.902   -141.55   0.79831   0.01
   6   0 -20 o   8.055     7.293   -162.28   0.79785   0.01
   6   2  16 o  24.000    23.415   -44.85    0.79725   0.03
   1   6  19 o   5.288     5.029    67.26    0.79746   0.01
   1   6 -19 o   2.812     2.699   -66.76    0.79739   0.00
   6   2 -16 o  17.299    17.568   -43.46    0.79689   0.02
   0   6  20 o   2.059     2.075     6.83    0.79696   0.00
   3   1  37 o   0.430     0.452    69.71    0.79643   0.00
   2   6  16 o   2.994     3.175   -121.17   0.79614   0.00
   2   6 -16 o   2.447     2.615   -134.98   0.79601   0.00
   3   1 -37 o   0.557     0.595    42.12    0.79601   0.00
   2   2  38 o   9.508    10.149    43.77    0.79602   0.01
   1   3  37 o   1.241     1.323   -125.59   0.79604   0.00
   1   3 -37 o   1.169     1.261    173.50   0.79590   0.00
   2   2 -38 o  13.517    14.873    40.83    0.79574   0.02
   5   4  15 o   0.063     0.071    43.91    0.79547   0.00
   5   4 -15 o   0.670     0.764    139.60   0.79519   0.00
   4   0  34 o  11.700    12.980    82.59    0.79450   0.01
   2   0  40 o  64.738    70.488   -146.25   0.79430   0.04
   4   0 -34 o   5.580     5.887    81.84    0.79399   0.00
   3   6   9 o   2.658     2.765   -23.38    0.79389   0.00
   0   2  40 o  62.768    66.467     1.49    0.79402   0.08
   2   0 -40 o  56.260    59.380   -148.89   0.79400   0.04
   3   6  -9 o   5.193     5.313   -164.06   0.79379   0.01
   0   4  34 o   4.974     5.060     7.08    0.79376   0.01
   2   5  26 o   0.488     0.467    41.18    0.79346   0.00
   2   5 -26 o   0.145     0.134   -34.08    0.79326   0.00
   3   3  33 o  12.006    10.516   -105.53   0.79259   0.02
   1   1  41 o   4.007     3.509    98.54    0.79259   0.01
   1   1 -41 o   5.440     4.784    100.76   0.79244   0.01
   3   3 -33 o  12.581    11.086   -95.17    0.79222   0.02
   4   4  24 o   1.088     0.994    93.22    0.79136   0.00
   4   4 -24 o   0.226     0.225    68.76    0.79100   0.00
   4   2  32 o   9.985    10.768    92.52    0.79079   0.01
   6   3  10 o   2.398     2.906    64.35    0.79049   0.00
   6   3 -10 o   0.804     1.038   -49.75    0.79027   0.00
   0   0  42 o   0.443     0.534    11.13    0.79050   0.00
   4   2 -32 o   4.090     5.228    91.87    0.79031   0.01
   2   4  32 o   6.976     8.934   -130.38   0.79030   0.01
   6   1  20 o   1.793     2.404    109.82   0.78988   0.00
   2   4 -32 o   5.028     6.664   -141.10   0.79006   0.01
   3   4  29 o   0.918     1.228    33.24    0.78994   0.00
   6   1 -20 o   4.034     5.428   -16.63    0.78944   0.01
   3   4 -29 o   3.288     4.450   -129.06   0.78962   0.00
   4   5  16 o   3.961     4.680    140.69   0.78820   0.01
   4   5 -16 o   3.167     3.517   -60.57    0.78796   0.00
   2   3  36 o   2.906     2.744   -31.36    0.78758   0.00
   0   3  38 o  35.096    31.037   -89.77    0.78741   0.05
   2   3 -36 o   1.380     1.176    137.70   0.78731   0.00
   4   1  34 o   3.855     2.901    159.15   0.78620   0.00
   2   1  40 o   0.296     0.230   -167.80   0.78600   0.00
   5   3  23 o   6.768     5.834    13.59    0.78562   0.01
   4   1 -34 o   0.625     0.526   -54.60    0.78570   0.00
   2   1 -40 o   0.847     0.712   -38.42    0.78570   0.00
   5   3 -23 o   5.246     4.575    10.10    0.78520   0.01
   3   5  23 o  10.560     8.853    162.53   0.78506   0.01
   3   6  11 o   8.569     6.994   -63.61    0.78497   0.01
   3   6 -11 o   5.951     4.673    147.62   0.78485   0.01
   3   5 -23 o   7.033     5.439    164.43   0.78481   0.01
   5   2  27 o   0.098     0.097    126.40   0.78248   0.00
   5   1  29 o  19.776    19.731    131.13   0.78235   0.02
   6   2  18 o   2.907     2.896   -87.46    0.78209   0.00
   0   1  42 o   2.404     2.403    96.08    0.78232   0.00
   5   2 -27 o   0.002     0.002    172.32   0.78200   0.00
   5   1 -29 o  20.371    19.853    133.71   0.78183   0.03
   6   2 -18 o   1.245     1.197   -103.53   0.78170   0.00
   5   4  17 o   0.446     0.401    95.78    0.78127   0.00
   1   5  29 o  16.147    14.920    107.93   0.78143   0.02
   1   5 -29 o  28.619    25.990    108.86   0.78133   0.04
   5   4 -17 o   0.126     0.111   -174.35   0.78097   0.00
   6   3  12 o   3.129     2.746    156.46   0.78084   0.00
   2   6  18 o   1.425     1.253   -164.32   0.78102   0.00
   2   6 -18 o   1.812     1.590    177.82   0.78089   0.00
   6   3 -12 o   9.681     8.387     0.37    0.78058   0.01
   6   0  22 o   7.754     7.014    161.03   0.77963   0.00
   1   6  21 o  11.863    10.777    29.04    0.77968   0.01
   1   6 -21 o   3.007     2.710   -142.26   0.77960   0.00
   6   0 -22 o  16.179    11.317    147.07   0.77916   0.01
   0   7   0 o   0.630     0.350    180.00   0.77871   0.00
   0   6  22 o   1.701     0.909    12.68    0.77834   0.00
   0   7   2 o   2.919     1.877   -115.71   0.77786   0.00
   4   3  30 o   2.969     2.278   -32.46    0.77733   0.00
   4   3 -30 o   7.250     6.453    153.44   0.77691   0.01
   0   5  30 o  27.311    26.378   -92.36    0.77666   0.03
   0   7   4 o  15.745    13.722   -99.05    0.77531   0.02
   3   6  13 o  25.160    14.959   -123.71   0.77466   0.03
   3   6 -13 o  10.978     6.020    52.82    0.77452   0.01
   4   5  18 o   4.358     1.471   -129.59   0.77353   0.01
   4   5 -18 o   0.860     0.294    82.00    0.77328   0.00
   7   1   1 o  23.761    12.832    133.12   0.77207   0.03
   7   1  -1 o  23.598    12.854    133.14   0.77205   0.03
   3   2  37 o   0.202     0.108    15.40    0.77209   0.00
   6   1  22 o   3.617     2.154   -129.94   0.77177   0.00
   3   2 -37 o   0.912     0.554   -129.91   0.77171   0.00
   5   5   1 o  34.698    22.778    142.75   0.77139   0.04
   5   5  -1 o  34.636    22.830    142.90   0.77137   0.04
   6   1 -22 o  14.970    10.004    31.83    0.77132   0.02
   0   7   6 o   1.618     1.140    121.35   0.77111   0.00
   1   4  35 o   0.803     0.628    32.36    0.77082   0.00
   7   1   3 o   1.983     1.744    85.78    0.77043   0.00
   1   7   1 o  18.331    14.956   -78.13    0.77071   0.02
   1   7  -1 o  18.010    14.712   -78.18    0.77070   0.02
   7   1  -3 o   1.997     1.773    86.06    0.77036   0.00
   1   4 -35 o   0.037     0.030   -31.23    0.77070   0.00
   6   3  14 o   4.278     3.760   -91.93    0.76986   0.01
   2   5  28 o   3.714     3.303   -19.26    0.77007   0.00
   5   5   3 o   1.259     1.110    -3.55    0.76975   0.00
   4   4  26 o   4.994     4.389   -142.56   0.76981   0.01
   2   5 -28 o   1.893     1.664    143.24   0.76988   0.00
   5   5  -3 o   1.117     0.989    -5.53    0.76970   0.00
   6   3 -14 o   9.257     8.332    59.39    0.76958   0.01
   4   4 -26 o   6.194     5.669   -129.98   0.76945   0.01
   1   7   3 o   3.282     2.952    116.46   0.76906   0.00
   1   7  -3 o   3.800     3.412    115.96   0.76904   0.00
   1   2  41 o   0.382     0.311     5.75    0.76859   0.00
   1   2 -41 o   0.037     0.029    117.44   0.76845   0.00
   7   1   5 o   4.860     4.260    86.49    0.76716   0.01
   7   1  -5 o   4.717     4.337    86.80    0.76704   0.01
   5   5   5 o   2.516     2.707    88.91    0.76648   0.00
   5   5  -5 o   2.349     2.543    92.61    0.76639   0.00
   6   2  20 o   7.456     8.262   -34.61    0.76612   0.01
   5   4  19 o   0.149     0.164    153.45   0.76616   0.00
   5   4 -19 o   0.090     0.106    87.28    0.76584   0.00
   6   2 -20 o   4.383     5.384   -20.50    0.76572   0.01
   1   7   5 o   1.911     2.309   -92.39    0.76578   0.00
   1   7  -5 o   1.437     1.745   -95.86    0.76576   0.00
   5   3  25 o   1.781     2.167    33.31    0.76534   0.00
   0   7   8 o   0.482     0.589    135.88   0.76536   0.00
   2   6  20 o   2.656     3.095   -126.09   0.76510   0.00
   5   3 -25 o   1.285     1.494    31.57    0.76492   0.00
   2   6 -20 o   2.246     2.606   -134.10   0.76497   0.00
   3   5  25 o   1.079     1.264   -167.31   0.76481   0.00
   3   5 -25 o   0.482     0.579   -141.04   0.76456   0.00
   4   0  36 o   7.979     9.675    137.99   0.76447   0.00
   3   4  31 o   2.279     2.776    172.87   0.76441   0.00
   3   4 -31 o   2.529     3.061   -44.28    0.76410   0.00
   4   0 -36 o   7.750     9.193    161.14   0.76398   0.00
   3   1  39 o   2.288     2.572    166.37   0.76374   0.00
   0   4  36 o   0.022     0.025    152.08   0.76378   0.00
   7   1  -7 o  16.706    16.805   -74.72    0.76215   0.02
   3   3  35 o  13.933    15.038    131.68   0.76356   0.02
   4   2 -34 o  10.800    11.062   -85.27    0.76230   0.01
   2   4  34 o   4.320     4.429    45.81    0.76232   0.00
   2   2 -40 o  15.872    16.263    11.79    0.76231   0.02
   1   3  39 o   4.231     4.422   -50.07    0.76339   0.00
   3   1 -39 o   1.704     1.770    167.12   0.76335   0.00
   2   4 -34 o   6.447     6.420    55.17    0.76209   0.01
   3   3 -35 o  10.392    10.634    125.62   0.76321   0.01
   1   3 -39 o   1.581     1.625   -38.23    0.76326   0.00
   3   6  15 o   1.689     1.720    158.57   0.76313   0.00
   3   6 -15 o   3.207     3.265   -71.32    0.76298   0.00
   5   5   7 o   7.873     7.141   -121.39   0.76164   0.01
   5   5  -7 o   8.513     7.595   -122.42   0.76152   0.01
   4   2  34 o   5.584     5.735   -83.05    0.76276   0.01
   7   1   7 o  16.559    16.978   -74.53    0.76231   0.02
   1   6  23 o   3.623     3.205   -56.23    0.76142   0.00
   2   2  40 o  13.520    13.974     2.79    0.76257   0.02
   1   6 -23 o   5.116     4.514    75.82    0.76135   0.01
   1   7   7 o   3.905     3.571    70.87    0.76094   0.00
   1   7  -7 o   4.659     4.276    74.57    0.76092   0.01
   6   0  24 o  52.305    51.093   -55.88    0.76059   0.03
   6   0 -24 o  37.139    38.570   -55.92    0.76012   0.02
   2   0  42 o   2.768     2.969    -1.66    0.75946   0.00
   0   6  24 o  19.614    21.265     3.75    0.75938   0.02
   5   2  29 o   0.193     0.213   -110.49   0.75924   0.00
   0   2  42 o   3.600     4.005    174.79   0.75921   0.00
   2   0 -42 o   4.155     4.645    14.87    0.75918   0.00
   5   2 -29 o   0.455     0.553    96.18    0.75876   0.00
   4   5  20 o   2.907     3.576   -138.44   0.75806   0.00
   0   7  10 o   0.867     1.104   -121.92   0.75814   0.00
   6   3  16 o   5.984     6.371   -14.80    0.75776   0.01
   4   5 -20 o   1.385     1.502    51.06    0.75780   0.00
   5   1  31 o   5.101     5.046    160.78   0.75753   0.01
   6   3 -16 o   2.923     2.839    134.16   0.75744   0.00
   5   1 -31 o   5.747     5.370    163.87   0.75703   0.01
   4   1  36 o   2.424     2.271   -165.26   0.75706   0.00
   1   1  43 o  10.022     9.475    96.66    0.75718   0.01
   6   4   0 o  23.698    21.732   -45.89    0.75687   0.03
   1   1 -43 o  12.466    11.657    98.38    0.75704   0.01
   2   3  38 o   8.911     7.964    118.63   0.75670   0.01
   1   5  31 o   3.841     3.426    64.87    0.75669   0.00
   4   1 -36 o   0.456     0.401    44.00    0.75659   0.00
   1   5 -31 o   7.738     6.801    80.40    0.75659   0.01
   4   6   0 o  19.831    17.021    91.96    0.75634   0.02
   2   3 -38 o  12.483    10.791   -61.26    0.75646   0.01
   6   4   2 o  13.110    11.389    178.28   0.75611   0.01
   6   4  -2 o  13.240    11.562    177.55   0.75607   0.01
   7   1   9 o   7.398     6.547   -167.80   0.75599   0.01
   7   1  -9 o   7.206     6.645   -168.24   0.75578   0.01
   4   6   2 o   5.345     5.125   -32.62    0.75557   0.01
   4   6  -2 o   5.459     5.254   -32.74    0.75554   0.01
   5   5   9 o  18.550    18.213    162.51   0.75532   0.02
   5   5  -9 o  19.110    18.870    163.57   0.75517   0.02
   0   3  40 o   0.027     0.026   -85.95    0.75498   0.00
   1   7   9 o   5.895     5.607   -80.28    0.75463   0.01
   1   7  -9 o   4.709     4.457   -81.27    0.75460   0.01
   0   0  44 o  18.340    17.280    -1.97    0.75457   0.01
   6   4   4 o   2.910     3.070    89.95    0.75379   0.00
   6   4  -4 o   3.227     3.467    90.81    0.75371   0.00
   6   1  24 o   5.616     6.775   -18.39    0.75329   0.01
   4   6   4 o   2.443     3.039   -118.47   0.75325   0.00
   4   6  -4 o   2.420     3.128   -117.29   0.75319   0.00
   6   1 -24 o   1.411     2.789    124.63   0.75283   0.00
   4   3  32 o   0.304     0.416    171.36   0.75220   0.00
   2   1  42 o   0.793     1.079   -59.39    0.75219   0.00
   2   1 -42 o   0.562     0.525    92.00    0.75193   0.00
   4   3 -32 o   0.089     0.071    152.00   0.75179   0.00
   0   5  32 o   5.859     3.929    96.05    0.75158   0.01
   3   6  17 o   1.366     1.073   -117.46   0.75055   0.00
   5   4  21 o   0.298     0.250   -123.13   0.75036   0.00
   3   6 -17 o   0.017     0.014   -125.22   0.75039   0.00
   6   4   6 o   5.103     4.678    155.80   0.74995   0.01
   5   4 -21 o   1.113     1.008    95.50    0.75003   0.00
   7   2   1 o   0.134     0.125    13.30    0.74984   0.00
   7   2  -1 o   0.025     0.024    141.09   0.74982   0.00
   6   4  -6 o   5.603     5.202    153.44   0.74983   0.01
   6   2  22 o  40.087    37.905    76.12    0.74956   0.04
   0   7  12 o   4.119     3.890    105.11   0.74959   0.00
   4   6   6 o   3.409     3.247   -38.85    0.74941   0.00
   4   6  -6 o   3.710     3.549   -39.10    0.74934   0.00
   6   2 -22 o  48.411    46.842    79.81    0.74914   0.05
   2   7   0 o   0.230     0.225    37.22    0.74885   0.00
   7   2   3 o   0.192     0.187    128.43   0.74834   0.00
   2   6  22 o  69.468    68.090    25.22    0.74860   0.07
   7   1  11 o   6.703     6.522     7.07    0.74829   0.01
   7   2  -3 o   0.271     0.263   -18.26    0.74827   0.00
   4   4  28 o  39.036    38.100    46.70    0.74840   0.04
   2   6 -22 o  69.937    68.349    27.58    0.74846   0.07
   7   1 -11 o   6.695     6.438     7.99    0.74805   0.01
   2   7   2 o   1.914     1.846    49.23    0.74810   0.00
   2   7  -2 o   0.228     0.219   -105.85   0.74809   0.00
   4   4 -28 o  33.578    32.286    44.00    0.74805   0.04
   5   5  11 o   2.932     2.741   -33.22    0.74764   0.00
   5   5 -11 o   2.589     2.418   -40.27    0.74746   0.00
   0   1  44 o   1.521     1.421    97.03    0.74744   0.00
   2   5  30 o   0.851     0.787    94.93    0.74712   0.00
   1   7  11 o   2.840     2.610    131.85   0.74695   0.00
   1   7 -11 o   4.410     4.051    127.23   0.74692   0.00
   2   5 -30 o   1.175     1.079   -61.27    0.74693   0.00
   2   7   4 o   7.986     7.233   -43.57    0.74584   0.01
   2   7  -4 o   8.068     7.302    116.45   0.74581   0.01
   7   2   5 o   0.231     0.216    165.01   0.74533   0.00
   7   2  -5 o   0.479     0.461     4.18    0.74523   0.00
   5   3  27 o   2.931     2.973   -169.65   0.74504   0.00
   6   3  18 o   2.011     2.169    75.69    0.74470   0.00
   6   4   8 o  77.860    84.215   -89.76    0.74467   0.08
   5   3 -27 o   3.935     4.269   -165.23   0.74462   0.00
   6   4  -8 o  75.140    81.852   -90.60    0.74452   0.08
   3   5  27 o   1.925     2.095     3.64    0.74455   0.00
   6   3 -18 o   0.996     1.086   -48.62    0.74437   0.00
   3   5 -27 o   4.194     4.569    -5.65    0.74430   0.00
   4   6   8 o  75.504    81.953    56.77    0.74413   0.08
   4   6  -8 o  75.736    82.048    55.85    0.74404   0.08
   1   6  25 o   3.171     4.615    13.53    0.74290   0.00
   1   6 -25 o   0.554     0.825   -175.87   0.74282   0.00
   1   4  37 o   0.415     0.662    161.79   0.74254   0.00
   1   4 -37 o   1.677     2.687     3.57    0.74243   0.00
   3   2  39 o   0.210     0.329    168.55   0.74220   0.00
   2   7   6 o   0.194     0.299    40.12    0.74211   0.00
   2   7  -6 o   0.077     0.119    31.95    0.74207   0.00
   4   5  22 o   0.262     0.399   -47.07    0.74200   0.00
   3   2 -39 o   0.348     0.518   -56.90    0.74184   0.00
   4   5 -22 o   0.798     1.173    160.48   0.74173   0.00
   6   0  26 o   6.998    10.858   -136.27   0.74141   0.00
   7   2   7 o   0.471     1.042   -121.78   0.74089   0.00
   6   0 -26 o   4.612    10.051   -152.98   0.74093   0.00
   7   2  -7 o   0.742     1.647    53.41    0.74074   0.00
   0   6  26 o   2.308     4.599     7.08    0.74027   0.00
   0   7  14 o   0.585     0.987    117.05   0.73985   0.00
   3   4  33 o   0.037     0.060   -161.78   0.73974   0.00
   7   1  13 o   3.933     5.967    131.94   0.73935   0.00
   3   4 -33 o   0.274     0.418   -94.38    0.73944   0.00
   7   1 -13 o   3.822     6.199    131.58   0.73908   0.00
   5   5  13 o   1.430     2.678    102.83   0.73872   0.00
   5   5 -13 o   1.603     2.541    112.43   0.73852   0.00
   6   4  10 o   1.056     1.226    121.79   0.73803   0.00
   1   7  13 o   1.618     1.883   -91.55    0.73804   0.00
   6   4 -10 o   1.554     1.789    121.75   0.73785   0.00
   1   7 -13 o   0.726     0.841   -103.03   0.73800   0.00
   4   6  10 o   1.666     1.923   -85.83    0.73751   0.00
   4   6 -10 o   1.904     2.216   -81.96    0.73739   0.00
   3   6  19 o   0.555     0.656   -53.75    0.73712   0.00
   2   7   8 o   1.230     1.458   -41.92    0.73698   0.00
   3   6 -19 o   0.823     0.975   -166.58   0.73695   0.00
   2   7  -8 o   1.547     1.833    98.28    0.73693   0.00
   5   2  31 o   0.694     0.835    33.24    0.73650   0.00
   4   0  38 o   7.155     8.360   -94.06    0.73614   0.00
   5   2 -31 o   0.889     1.027   -169.90   0.73603   0.00
   4   2  36 o  40.164    46.492    31.50    0.73606   0.04
   1   2  43 o   0.286     0.336     7.44    0.73617   0.00
   3   3  37 o   0.048     0.056    28.96    0.73605   0.00
   1   2 -43 o   0.068     0.079    168.94   0.73604   0.00
   3   3 -37 o   0.804     0.918    -9.25    0.73572   0.00
   4   0 -38 o  13.682    15.627   -99.92    0.73569   0.01
   4   2 -36 o  31.769    36.266    26.39    0.73563   0.03
   2   4  36 o  32.333    36.922   -164.72   0.73566   0.03
   0   4  38 o  11.281    12.830    178.63   0.73552   0.01
   2   4 -36 o  29.577    33.430   -166.92   0.73544   0.03
   7   2   9 o   0.699     0.735    66.63    0.73508   0.00
   7   2  -9 o   0.408     0.404   -103.18   0.73489   0.00
   6   1  26 o   1.978     1.840    33.74    0.73464   0.00
   6   1 -26 o   0.005     0.005   -60.49    0.73418   0.00
   5   4  23 o   4.816     4.785    28.09    0.73406   0.00
   5   4 -23 o   4.914     5.432   -169.08   0.73372   0.00
   5   1  33 o   7.567     9.736    90.48    0.73350   0.01
   3   1  41 o   1.784     2.661    161.71   0.73334   0.00
   5   1 -33 o   4.983     9.237    91.94    0.73302   0.00
   1   3  41 o   1.666     3.079   -37.95    0.73302   0.00
   3   1 -41 o   1.077     2.031    161.46   0.73297   0.00
   1   3 -41 o   0.755     1.455   -22.10    0.73290   0.00
   6   2  24 o   0.312     0.588   -22.16    0.73260   0.00
   1   5  33 o   3.315     6.432    66.85    0.73273   0.00
   1   5 -33 o   5.165     9.810    76.80    0.73263   0.01
   6   2 -24 o   0.105     0.161    47.66    0.73218   0.00
   2   6  24 o   0.799     0.849   -128.36   0.73169   0.00
   2   6 -24 o   0.747     0.765   -160.48   0.73154   0.00
   2   2  42 o   0.769     0.792   -175.50   0.73159   0.00
   2   2 -42 o   0.656     0.694    143.82   0.73134   0.00
   6   3  20 o   3.035     3.867    80.71    0.73088   0.00
   6   3 -20 o   1.877     2.449   -63.14    0.73053   0.00
   2   7  10 o   0.389     0.508    51.46    0.73053   0.00
   2   7 -10 o   0.055     0.071    -2.37    0.73047   0.00
   6   4  12 o   3.221     3.848   -165.25   0.73016   0.00
   6   4 -12 o   3.305     3.917   -174.05   0.72994   0.00
   4   6  12 o   2.863     3.456     7.00    0.72964   0.00
   4   6 -12 o   2.958     3.611     3.66    0.72950   0.00
   7   1  15 o  14.494    17.985    151.84   0.72932   0.01
   4   1  38 o   6.775     8.260   -24.45    0.72952   0.01
   7   1 -15 o  14.649    18.308    151.73   0.72901   0.01
   4   1 -38 o  11.758    14.730    154.53   0.72908   0.01
   0   7  16 o   1.446     1.811    109.19   0.72907   0.00
   5   5  15 o  23.823    28.421    136.82   0.72870   0.02
   5   5 -15 o  25.133    29.058    138.70   0.72848   0.02
   7   2  11 o   0.856     1.022    20.07    0.72799   0.00
   1   7  15 o  19.904    23.614   -67.81    0.72804   0.02
   7   2 -11 o   0.519     0.628   -166.68   0.72777   0.00
   1   7 -15 o  16.586    19.790   -67.46    0.72800   0.02
   4   3  34 o   3.388     4.063    150.48   0.72795   0.00
   2   3  40 o   0.044     0.053    65.03    0.72780   0.00
   4   3 -34 o   1.941     2.286   -48.40    0.72756   0.00
   2   3 -40 o   0.253     0.298   -78.90    0.72756   0.00
   2   0  44 o   5.656     6.513   -148.75   0.72744   0.00
   4   4  30 o  25.892    29.093   -117.36   0.72729   0.02
   0   5  34 o   0.160     0.183    137.74   0.72738   0.00
   0   2  44 o   4.822     5.358    -1.82    0.72722   0.00
   2   0 -44 o   3.201     3.539   -143.10   0.72718   0.00
   4   4 -30 o  32.961    34.674   -115.57   0.72694   0.03
   4   5  24 o   1.635     1.779    171.37   0.72553   0.00
   4   5 -24 o   0.527     0.737   -24.17    0.72526   0.00
   5   3  29 o   8.712    16.973   -53.36    0.72490   0.01
   0   3  42 o   0.047     0.093    129.60   0.72487   0.00
   2   5  32 o   0.104     0.228    19.12    0.72472   0.00
   1   1  45 o   0.325     0.706    138.95   0.72473   0.00
   5   3 -29 o   7.410    16.927   -59.32    0.72448   0.01
   1   1 -45 o   0.614     1.394    131.06   0.72461   0.00
   2   5 -32 o   0.010     0.024   -107.94   0.72454   0.00
   3   5  29 o   8.470    19.314    107.43   0.72444   0.01
   1   6  27 o   0.300     0.680    84.90    0.72429   0.00
   3   5 -29 o   6.718    15.164    98.15    0.72419   0.01
   1   6 -27 o   0.440     0.995   -28.34    0.72421   0.00
   3   6  21 o   0.609     0.545    20.37    0.72301   0.00
   2   7  12 o  10.303     9.209    113.54   0.72288   0.01
   3   6 -21 o   3.243     2.900   -134.45   0.72284   0.00
   2   7 -12 o   9.720     8.694   -50.66    0.72281   0.01
   6   0  28 o   4.151     3.319    21.92    0.72223   0.00
   6   0 -28 o   6.388     5.043    49.67    0.72175   0.00
   0   0  46 o  30.132    23.766   -178.40   0.72176   0.01
   6   4  14 o  15.884    13.333    74.60    0.72116   0.01
   0   6  28 o   1.559     1.308    171.55   0.72116   0.00
   6   4 -14 o  18.086    15.128    77.51    0.72092   0.02
   2   1  44 o   4.429     3.735   -46.54    0.72105   0.00
   4   6  14 o  26.952    20.390   -129.65   0.72066   0.02
   2   1 -44 o   3.023     2.449    125.23   0.72080   0.00
   4   6 -14 o  30.669    20.584   -127.64   0.72050   0.03
   7   2  13 o   2.388     1.015   -40.85    0.71976   0.00
   7   2 -13 o   2.064     0.952    124.83   0.71950   0.00
   7   1  17 o   2.177     1.170    45.17    0.71833   0.00
   7   1 -17 o   2.455     1.147    47.46    0.71800   0.00
   5   5  17 o   2.531     1.089    166.99   0.71773   0.00
   5   5 -17 o   3.256     1.364    172.33   0.71750   0.00
   5   4  25 o   1.835     0.767   -123.64   0.71744   0.00
   0   7  18 o   1.103     0.461   -132.00   0.71740   0.00
   5   4 -25 o   3.020     1.339    79.46    0.71709   0.00
   1   7  17 o   0.416     0.184   -53.72    0.71709   0.00
   1   7 -17 o   0.041     0.018    12.31    0.71705   0.00
   7   3   1 o  24.445    13.151   -20.06    0.71670   0.02
   7   3  -1 o  24.150    13.105   -20.03    0.71668   0.02
   6   3  22 o   0.775     0.451   -154.41   0.71646   0.00
   6   3 -22 o   5.298     3.254    21.12    0.71609   0.00
   6   1  28 o   4.440     2.786    76.56    0.71597   0.00
   3   4  35 o   0.489     0.307   -43.17    0.71597   0.00
   3   7   1 o  30.364    19.732   -55.27    0.71579   0.03
   3   7  -1 o  30.562    19.892   -55.19    0.71578   0.03
   1   4  39 o   1.004     0.647   -76.55    0.71583   0.00
   3   4 -35 o   0.564     0.374   -168.35   0.71568   0.00
   1   4 -39 o   2.689     1.769    59.10    0.71572   0.00
   6   1 -28 o   2.358     1.606   -56.62    0.71551   0.00
   7   3   3 o   1.174     0.808   -114.58   0.71539   0.00
   7   3  -3 o   1.130     0.778   -115.84   0.71533   0.00
   6   2  26 o   2.833     1.949    52.26    0.71541   0.00
   0   1  46 o  28.047    19.085   -88.44    0.71552   0.02
   6   2 -26 o   4.962     3.295    74.65    0.71498   0.00
   2   6  26 o   6.776     5.076    15.53    0.71455   0.01
   3   7   3 o   2.907     2.231    130.54   0.71447   0.00
   3   7  -3 o   2.581     1.994    129.47   0.71445   0.00
   5   2  33 o   0.005     0.004    93.48    0.71436   0.00
   2   6 -26 o   6.193     4.826    26.77    0.71440   0.01
   3   2  41 o   0.064     0.050    155.73   0.71420   0.00
   2   7  14 o   2.411     1.872    133.35   0.71414   0.00
   2   7 -14 o   3.381     2.619   -20.49    0.71406   0.00
   5   2 -33 o   0.060     0.048    139.57   0.71391   0.00
   3   2 -41 o   0.223     0.181   -76.84    0.71387   0.00
   7   3   5 o   3.049     3.305   -89.29    0.71276   0.00
   7   3  -5 o   3.174     3.160   -89.80    0.71267   0.00
   3   7   5 o   2.967     1.774   -95.76    0.71185   0.00
   3   7  -5 o   3.285     1.959   -90.45    0.71181   0.00
   6   4  16 o  40.443    23.698   -85.32    0.71118   0.03
   6   4 -16 o  36.626    21.546   -87.88    0.71092   0.03
   4   6  16 o  51.319    30.470    62.18    0.71070   0.04
   7   2  15 o   0.051     0.031    46.72    0.71049   0.00
   4   2  38 o   3.922     2.332   -111.78   0.71068   0.00
   4   6 -16 o  50.484    30.388    59.62    0.71052   0.04
   7   2 -15 o   0.012     0.008     0.91    0.71020   0.00
   5   1  35 o  12.272     7.615    -9.64    0.71032   0.01
   2   4  38 o   3.953     2.459    33.43    0.71031   0.00
   4   2 -38 o   9.242     5.804   -112.00   0.71027   0.01
   2   4 -38 o   5.447     3.571    37.94    0.71010   0.00
   3   3  39 o   3.343     2.248   -53.40    0.71002   0.00
   5   1 -35 o  10.032     7.097   -11.94    0.70985   0.01
   3   3 -39 o   5.480     4.038   -44.08    0.70970   0.00
   1   5  35 o  19.666    14.841   -83.41    0.70961   0.02
   4   0  40 o  17.938    13.880   -167.30   0.70945   0.01
   1   5 -35 o  11.407     8.759   -88.06    0.70951   0.01
   7   3   7 o  15.271    12.414    85.94    0.70887   0.01
   4   0 -40 o  20.474    16.247   -154.36   0.70902   0.01
   7   3  -7 o  14.863    12.555    86.52    0.70874   0.01
   4   5  26 o   3.217     2.653    163.02   0.70882   0.00
   0   4  40 o  12.539    10.164    175.35   0.70889   0.01
   4   5 -26 o   1.953     1.802   -36.43    0.70854   0.00
   3   6  23 o   6.591     6.538    171.90   0.70839   0.01
   3   6 -23 o   5.438     5.882   -32.62    0.70821   0.00
   3   7   7 o   0.653     0.754    48.45    0.70796   0.00
   3   7  -7 o   0.684     0.793    39.89    0.70790   0.00
   7   1  19 o  13.104    15.956    111.81   0.70654   0.01
   4   4  32 o   3.321     3.985    111.07   0.70658   0.00
   7   1 -19 o  11.533    16.378    111.93   0.70619   0.01
   4   4 -32 o   1.521     2.113    110.29   0.70624   0.00
   1   2  45 o   0.377     0.522   -174.18   0.70625   0.00
   5   5  19 o   2.804     4.299    99.78    0.70597   0.00
   1   2 -45 o   0.779     1.130    11.55    0.70613   0.00
   5   5 -19 o   2.529     4.019    108.07   0.70572   0.00
   1   6  29 o   1.489     2.366    170.96   0.70573   0.00
   1   6 -29 o   4.065     6.472     3.19    0.70565   0.00
   1   7  19 o   1.785     2.900   -128.26   0.70535   0.00
   1   7 -19 o   1.332     2.171   -147.59   0.70530   0.00
   5   3  31 o   2.195     3.538    10.53    0.70502   0.00
   3   1  43 o   3.819     6.153    106.29   0.70502   0.00
   0   7  20 o   2.434     3.911   -101.69   0.70500   0.00
   5   3 -31 o   1.726     2.636     5.76    0.70462   0.00
   4   3  36 o   0.344     0.527   -129.17   0.70464   0.00
   1   3  43 o   4.987     7.732   -85.39    0.70474   0.00
   3   1 -43 o   3.604     5.547    101.61   0.70468   0.00
   3   5  31 o   2.985     4.548    171.77   0.70460   0.00
   1   3 -43 o   2.822     4.312   -91.91    0.70462   0.00
   2   7  16 o   1.441     2.137   -53.24    0.70443   0.00
   2   7 -16 o   1.835     2.646    100.98   0.70435   0.00
   3   5 -31 o   1.665     2.408    177.94   0.70435   0.00
   4   3 -36 o   0.189     0.260    110.88   0.70426   0.00
   0   5  36 o   1.707     2.061    100.27   0.70411   0.00
   7   3   9 o  12.711    11.600    15.47    0.70378   0.01
   7   3  -9 o  13.093    11.340    16.08    0.70361   0.01
   4   1  40 o   0.088     0.076    129.26   0.70352   0.00
   6   0  30 o   1.184     1.177    172.86   0.70320   0.00
   4   1 -40 o   0.301     0.315    163.63   0.70310   0.00
   2   5  34 o   2.839     3.126   -55.39    0.70295   0.00
   3   7   9 o   8.708     9.815   -50.51    0.70287   0.01
   6   0 -30 o   2.516     2.975    141.52   0.70273   0.00
   3   7  -9 o   9.356    10.779   -49.87    0.70280   0.01
   2   2  44 o  12.360    14.098   -155.15   0.70283   0.01
   2   5 -34 o   2.507     2.914    106.48   0.70278   0.00
   2   2 -44 o   8.230    10.321   -154.69   0.70260   0.01
   0   6  30 o   1.002     1.263    170.55   0.70220   0.00
   6   3  24 o   2.479     2.398     2.84    0.70160   0.00
   6   3 -24 o   0.377     0.470    154.36   0.70123   0.00
   5   4  27 o   0.294     0.963    160.90   0.70064   0.00
   2   3  42 o   1.125     3.351   -57.96    0.70071   0.00
   7   2  17 o   0.000     0.001    10.94    0.70032   0.00
   6   4  18 o   0.455     4.626    156.88   0.70036   0.00
   2   3 -42 o   0.627     2.678    109.36   0.70050   0.00
   5   4 -27 o   0.003     0.508    -1.95    0.70029   0.00
   6   4 -18 o   0.000     5.946    152.63   0.70008   0.00
   7   2 -17 o   0.000     0.034    46.23    0.70001   0.00
   4   6  18 o   0.000     2.664   -72.42    0.69989   0.00
_reflns_number_total                   1480
_reflns_limit_h_min                    0
_reflns_limit_h_max                    7
_reflns_limit_k_min                    0
_reflns_limit_k_max                    7
_reflns_limit_l_min                    -47
_reflns_limit_l_max                    48
_reflns_d_resolution_high              0.700
_reflns_d_resolution_low               2.467

# Powder diffraction data for histogram  2
data_BI4TI3O12-655_p_02

_pd_block_id
  2018-10-09T10:00|BI4TI3O12-655_H_02|phil|hrpd
#==============================================================================
# 9. INSTRUMENT CHARACTERIZATION

_exptl_special_details
; ?
;

# if regions of the data are excluded, the reason(s) are supplied here:
_pd_proc_info_excluded_regions
; ?
;

# The following item is used to identify the equipment used to record
# the powder pattern when the diffractogram was measured at a laboratory
# other than the authors' home institution, e.g. when neutron or synchrotron
# radiation is used.

_pd_instr_location
; ?
;
_pd_calibration_special_details           # description of the method used
                                          # to calibrate the instrument
; ?
;

_diffrn_ambient_temperature       ?
_diffrn_source                    ?
_diffrn_source_target             ?
_diffrn_source_type               ?
_diffrn_measurement_device_type   ?
_diffrn_detector                  ?
_diffrn_detector_type             ?       # make or model of detector

_pd_meas_scan_method              ?       # options are 'step', 'cont',
                                          # 'tof', 'fixed' or
                                          # 'disp' (= dispersive)
_pd_meas_special_details
;  ?
;

# The following two items identify the program(s) used (if appropriate).
_computing_data_collection        ?
_computing_data_reduction         ?

# Describe any processing performed on the data, prior to refinement.
# For example: a manual Lp correction or a precomputed absorption correction
_pd_proc_info_data_reduction      ?

# The following item is used for angular dispersive measurements only.

_diffrn_radiation_monochromator   ?

# The following items are used to define the size of the instrument.
# Not all distances are appropriate for all instrument types.

_pd_instr_dist_src/mono           ?
_pd_instr_dist_mono/spec          ?
_pd_instr_dist_src/spec           ?
_pd_instr_dist_spec/anal          ?
_pd_instr_dist_anal/detc          ?
_pd_instr_dist_spec/detc          ?

# 10. Specimen size and mounting information

# The next three fields give the specimen dimensions in mm.  The equatorial
# plane contains the incident and diffracted beam.

_pd_spec_size_axial               ?       # perpendicular to
                                          # equatorial plane

_pd_spec_size_equat               ?       # parallel to
                                          # scattering vector
                                          # in transmission

_pd_spec_size_thick               ?       # parallel to
                                          # scattering vector
                                          # in reflection

_pd_spec_mounting                         # This field should be
                                          # used to give details of the
                                          # container.
; ?
;

_pd_spec_mount_mode               ?       # options are 'reflection'
                                          # or 'transmission'

_pd_spec_shape                    ?       # options are 'cylinder'
                                          # 'flat_sheet' or 'irregular'

# phase table
loop_     _pd_phase_id
          _pd_phase_block_id
          _pd_phase_mass_%
          _pd_proc_ls_profile_function
          _pd_proc_ls_peak_cutoff
  1  2018-10-09T10:00|BI4TI3O12-655_phase1|phil||
          ?
;
 TOF Profile function number 3 with  21 terms
 Profile coefficients for exponential pseudovoigt
  convolution Von Dreele, 1990 (unpublished)
 #1 (alp  ) =   0.1813 #2 (bet-0) = 0.022887 #3 (bet-1) = 0.008236
 #4 (sig-0) =      0.0 #5 (sig-1) =   4702.3 #6 (sig-2) =    260.5
 #7 (gam-0) =     0.00 #8 (gam-1) =    27.83 #9 (gam-2) =     0.00
 #10(gsf  ) =     0.00 #11(g1ec ) =     0.00 #12(g2ec ) =     0.00
 #13(rstr ) =    0.000 #14(rsta ) =    0.000 #15(rsca ) =    0.000
 #16(L11)   =    0.000 #17(L22)   =    0.000 #18(L33)   =    0.000
 #19(L12)   =    0.000 #20(L13)   =    0.000 #21(L23)   =    0.000
 Peak tails are ignored  where the intensity is below 0.0010 times the peak
   Aniso. broadening axis   0.0   0.0   1.0
;
           0.00100

loop_ _atom_type_symbol
      _atom_type_scat_length_neutron
      _atom_type_scat_source
  Bi   0.8532
  International_Tables_Vol_C
  Ti  -0.3438
  International_Tables_Vol_C
  O   0.5803
  International_Tables_Vol_C
_diffrn_radiation_probe                neutron
_pd_proc_ls_prof_R_factor              0.0182
_pd_proc_ls_prof_wR_factor             0.0215
_pd_proc_ls_prof_wR_expected           0.0068
_refine_ls_R_Fsqd_factor               0.09709

_pd_proc_ls_background_function
;   GSAS Background function number 1 with 12 terms.
 Shifted Chebyshev function of 1st kind
      1:    1.53228     2:   8.544620E-03 3:  -2.543470E-02 4:   1.292520E-02
      5:  -5.419190E-02 6:  -2.058420E-04 7:  -4.183730E-02 8:   1.508650E-02
      9:  -1.881970E-0310:  -4.848910E-0211:   2.196730E-0212:  -1.463970E-02
;

_exptl_absorpt_process_details
;   GSAS Absorption/surface roughness correction: function number 0
 No correction is applied.
;
_exptl_absorpt_correction_T_min        1.00000
_exptl_absorpt_correction_T_max        1.00000
# Extinction correction
_gsas_exptl_extinct_corr_T_min         1.00000
_gsas_exptl_extinct_corr_T_max         1.00000
[truncated: 3,389,327 more chars]
