# Supplementary material for: Unexpected phase transition sequence in the ferroelectric Bi4Ti3O12
Source: IUCrJ. 2019 Apr 9;6(Pt 3):438–46. doi: 10.1107/S2052252519003804 (PMC6503926; doi:10.1107/S2052252519003804)
Supplement: Supplementary file 2 [file m-06-00438-sup2.txt]

# This file was generated by ISODISTORT, version 6.5.0
# Harold T. Stokes, Branton J. Campbell, David Tanner, Dorian M. Hatch
# Brigham Young University, Provo, Utah, USA
#
# Space Group: 139 I4/mmm     D4h-17
# Default space-group preferences: monoclinic axes a(b)c, monoclinic cell choice 1, orthorhombic axes abc, origin choice 2, hexagonal axes, SSG standard setting
# Lattice parameters: a=3.86334, b=3.86334, c=33.29419, alpha=90.00000, beta=90.00000, gamma=90.00000
# Bi1 4e (0,0,z), z=-0.43248
# Bi2 4e (0,0,z), z=-0.28853
# Ti1 2a (0,0,0)
# Ti2 4e (0,0,z), z=-0.12926
# O1 4c (0,1/2,0)
# O2 4d (0,1/2,1/4)
# O3 4e (0,0,z), z=-0.05890
# O4 4e (0,0,z), z=-0.18170
# O5 8g (0,1/2,z), z=-0.38232
# k point: X, k13 (1/2,1/2,0)
# IR: X2+, k13t7
# P3      (0;a)  64 Cmca, basis={(0,0,1),(1,1,0),(-1,1,0)}, origin=(0,0,0), s=2, i=4, k-active= (1/2,1/2,1)
# Order parameter values:
#  I4/mmm[1/2,1/2,0]X2+(0;a) 64 Cmca s=2 i=4
#     [O1:c:dsp]B3u(a): 0.50000
#     [O1:c:dsp]B2u(a): 0.00000
#     [O2:d:dsp]E(a): 0.00000
#     [O5:g:dsp]B2(a): 0.00000
#     [O5:g:dsp]B1(a): 0.00000
#  I4/mmm[0,0,0]GM1+(a) 139 I4/mmm s=1 i=1
#     [Bi1:e:dsp]A1(a): 0.00000
#     [Bi2:e:dsp]A1(a): 0.00000
#     [Ti2:e:dsp]A1(a): 0.00000
#     [O3:e:dsp]A1(a): 0.00000
#     [O4:e:dsp]A1(a): 0.00000
#     [O5:g:dsp]A1(a): 0.00000
#     strain_1(a): 0.00000
#     strain_2(a): 0.00000
#  I4/mmm[0,0,0]GM4+(a) 69 Fmmm s=1 i=2
#     strain(a): 0.00000
 
data_isodistort-output
 
_cell_length_a    33.29419
_cell_length_b    5.46359
_cell_length_c    5.46359
_cell_angle_alpha 90.00000
_cell_angle_beta  90.00000
_cell_angle_gamma 90.00000
 
_symmetry_space_group_name_H-M "C 2/m 2/c 21/a"
_symmetry_Int_Tables_number 64
_space_group.reference_setting '064:-C 2ac 2'
_space_group.transform_Pp_abc a,b,c;0,0,0
 
loop_
_space_group_symop_id
_space_group_symop_operation_xyz
1 x,y,z
2 x,-y,-z
3 -x+1/2,y,-z+1/2
4 -x+1/2,-y,z+1/2
5 -x,-y,-z
6 -x,y,z
7 x+1/2,-y,z+1/2
8 x+1/2,y,-z+1/2
9 x+1/2,y+1/2,z
10 x+1/2,-y+1/2,-z
11 -x,y+1/2,-z+1/2
12 -x,-y+1/2,z+1/2
13 -x+1/2,-y+1/2,-z
14 -x+1/2,y+1/2,z
15 x,-y+1/2,z+1/2
16 x,y+1/2,-z+1/2
 
loop_
_atom_site_label
_atom_site_type_symbol
_atom_site_symmetry_multiplicity
_atom_site_Wyckoff_label
_atom_site_fract_x
_atom_site_fract_y
_atom_site_fract_z
_atom_site_occupancy
Bi1_1 Bi   8 d 0.56752  0.00000 0.00000 1.00000
Bi2_1 Bi   8 d 0.71147  0.00000 0.00000 1.00000
Ti1_1 Ti   4 a 0.00000  0.00000 0.00000 1.00000
Ti2_1 Ti   8 d 0.87074  0.00000 0.00000 1.00000
O1_1  O    8 f 0.00000  0.21764 0.28236 1.00000
O2_1  O    8 e 0.25000  0.25000 0.25000 1.00000
O3_1  O    8 d -0.05890 0.00000 0.00000 1.00000
O4_1  O    8 d 0.81830  0.00000 0.00000 1.00000
O5_1  O   16 g 0.61768  0.25000 0.25000 1.00000
 
_iso_displacivemode_number   11
 
loop_
_iso_displacivemode_ID
_iso_displacivemode_label
_iso_displacivemode_value
   1 I4/mmm[0,0,0]GM1+(a)[Bi1:e:dsp]A1(a) 0.00000
   2 I4/mmm[0,0,0]GM1+(a)[Bi2:e:dsp]A1(a) 0.00000
   3 I4/mmm[0,0,0]GM1+(a)[Ti2:e:dsp]A1(a) 0.00000
   4 I4/mmm[1/2,1/2,0]X2+(0;a)[O1:c:dsp]B3u(a) 0.50000
   5 I4/mmm[1/2,1/2,0]X2+(0;a)[O1:c:dsp]B2u(a) 0.00000
   6 I4/mmm[1/2,1/2,0]X2+(0;a)[O2:d:dsp]E(a) 0.00000
   7 I4/mmm[0,0,0]GM1+(a)[O3:e:dsp]A1(a) 0.00000
   8 I4/mmm[0,0,0]GM1+(a)[O4:e:dsp]A1(a) 0.00000
   9 I4/mmm[1/2,1/2,0]X2+(0;a)[O5:g:dsp]B2(a) 0.00000
  10 I4/mmm[1/2,1/2,0]X2+(0;a)[O5:g:dsp]B1(a) 0.00000
  11 I4/mmm[0,0,0]GM1+(a)[O5:g:dsp]A1(a) 0.00000
 
loop_
_iso_displacivemodenorm_ID
_iso_displacivemodenorm_value
   1 0.01502
   2 0.01502
   3 0.01502
   4 0.06471
   5 0.06471
   6 0.09151
   7 0.01502
   8 0.01502
   9 0.04576
  10 0.04576
  11 0.01062
 
loop_
_iso_deltacoordinate_ID
_iso_deltacoordinate_label
_iso_deltacoordinate_value
   1 Bi1_1_dx   0.00000
   2 Bi2_1_dx   0.00000
   3 Ti2_1_dx   0.00000
   4 O1_1_dy  -0.03236
   5 O1_1_dz   0.03236
   6 O2_1_dy   0.00000
   7 O3_1_dx   0.00000
   8 O4_1_dx   0.00000
   9 O5_1_dx   0.00000
  10 O5_1_dy   0.00000
  11 O5_1_dz   0.00000
 
loop_
_iso_coordinate_label
_iso_coordinate_formula
Bi1_1_x                 "   0.56752 + Bi1_1_dx"
Bi1_1_y                 "0"
Bi1_1_z                 "0"
Bi2_1_x                 "   0.71147 + Bi2_1_dx"
Bi2_1_y                 "0"
Bi2_1_z                 "0"
Ti1_1_x                 "0"
Ti1_1_y                 "0"
Ti1_1_z                 "0"
Ti2_1_x                 "   0.87074 + Ti2_1_dx"
Ti2_1_y                 "0"
Ti2_1_z                 "0"
O1_1_x                  "0"
O1_1_y                  "1/4 + O1_1_dy"
O1_1_z                  "1/4 + O1_1_dz"
O2_1_x                  "1/4"
O2_1_y                  "1/4 + O2_1_dy"
O2_1_z                  "1/4"
O3_1_x                  "   0.94110 + O3_1_dx"
O3_1_y                  "0"
O3_1_z                  "0"
O4_1_x                  "   0.81830 + O4_1_dx"
O4_1_y                  "0"
O4_1_z                  "0"
O5_1_x                  "   0.61768 + O5_1_dx"
O5_1_y                  "1/4 + O5_1_dy"
O5_1_z                  "1/4 + O5_1_dz"
 
# matrix conversion: deltacoords(lattice units) = matrix.(modeamplitudes*modenormfactors)
# Square matrix with _iso_displacivemode_number rows and columns
 
loop_
_iso_displacivemodematrix_row
_iso_displacivemodematrix_col
_iso_displacivemodematrix_value
    1    1   1.00000
    2    2   1.00000
    3    3   1.00000
    4    4  -1.00000
    4    5   1.00000
    5    4   1.00000
    5    5   1.00000
    6    6   1.00000
    7    7   1.00000
    8    8   1.00000
    9   11   1.00000
   10    9   1.00000
   10   10  -1.00000
   11    9   1.00000
   11   10   1.00000
 
_iso_magneticmode_number    0
 
 
_iso_rotationalmode_number    0
 
 
_iso_occupancymode_number    0
 
_iso_strainmode_number    3
 
loop_
_iso_strainmode_ID
_iso_strainmode_label
_iso_strainmode_value
   1 I4/mmm[0,0,0]GM1+(a)strain_1(a) 0.00000
   2 I4/mmm[0,0,0]GM1+(a)strain_2(a) 0.00000
   3 I4/mmm[0,0,0]GM4+(a)strain(a) 0.00000
 
loop_
_iso_strain_ID
_iso_strain_label
_iso_strain_value
   1 E_1   0.00000
   2 E_2   0.00000
   3 E_3   0.00000
   4 E_4   0.00000
   5 E_5   0.00000
   6 E_6   0.00000
 
# matrix conversion: strains(parent) = matrix * modeamplitudes
# Rectangular matrix with 6 rows and _iso_strainmode_number columns
 
loop_
_iso_strainmodematrix_row
_iso_strainmodematrix_col
_iso_strainmodematrix_value
    1    1   1.00000
    2    1   1.00000
    3    2   1.00000
    6    3   1.00000
 
# end of structure file
# end of cif
