# Supplementary material for: Unexpected phase transition sequence in the ferroelectric Bi4Ti3O12
Source: IUCrJ. 2019 Apr 9;6(Pt 3):438–46. doi: 10.1107/S2052252519003804 (PMC6503926; doi:10.1107/S2052252519003804)
Supplement: Supplementary file 4 [file m-06-00438-sup4.txt]

# This file was generated by ISODISTORT, version 6.5.0
# Harold T. Stokes, Branton J. Campbell, David Tanner, Dorian M. Hatch
# Brigham Young University, Provo, Utah, USA
#
# Space Group: 139 I4/mmm     D4h-17
# Default space-group preferences: monoclinic axes a(b)c, monoclinic cell choice 1, orthorhombic axes abc, origin choice 2, hexagonal axes, SSG standard setting
# Lattice parameters: a=3.86334, b=3.86334, c=33.29419, alpha=90.00000, beta=90.00000, gamma=90.00000
# Bi1 4e (0,0,z), z=-0.43248
# Bi2 4e (0,0,z), z=-0.28853
# Ti1 2a (0,0,0)
# Ti2 4e (0,0,z), z=-0.12926
# O1 4c (0,1/2,0)
# O2 4d (0,1/2,1/4)
# O3 4e (0,0,z), z=-0.05890
# O4 4e (0,0,z), z=-0.18170
# O5 8g (0,1/2,z), z=-0.38232
# k point: X, k13 (1/2,1/2,0)
# IR: X2+, k13t7
# P1      (a;a) 127 P4/mbm, basis={(1,1,0),(-1,1,0),(0,0,1)}, origin=(1/2,1/2,0), s=4, i=4, k-active= (1/2,1/2,0),(1/2,1/2,1)
# Order parameter values:
#  I4/mmm[1/2,1/2,0]X2+(a;a) 127 P4/mbm s=4 i=4
#     [O1:c:dsp]B3u(a): 0.50000
#     [O1:c:dsp]B2u(a): 0.00000
#     [O2:d:dsp]E(a): 0.00000
#     [O5:g:dsp]B2(a): 0.00000
#     [O5:g:dsp]B1(a): 0.00000
#  I4/mmm[0,0,0]GM1+(a) 139 I4/mmm s=1 i=1
#     [Bi1:e:dsp]A1(a): 0.00000
#     [Bi2:e:dsp]A1(a): 0.00000
#     [Ti2:e:dsp]A1(a): 0.00000
#     [O3:e:dsp]A1(a): 0.00000
#     [O4:e:dsp]A1(a): 0.00000
#     [O5:g:dsp]A1(a): 0.00000
#     strain_1(a): 0.00000
#     strain_2(a): 0.00000
#  I4/mmm[1,1,1]M1+(a) 123 P4/mmm s=2 i=2
#     [Bi1:e:dsp]A1(a): -0.50000
#     [Bi2:e:dsp]A1(a): 0.00000
#     [Ti2:e:dsp]A1(a): 0.00000
#     [O2:d:dsp]B2(a): 0.00000
#     [O3:e:dsp]A1(a): 0.00000
#     [O4:e:dsp]A1(a): 0.00000
#     [O5:g:dsp]A1(a): 0.00000
 
data_isodistort-output
 
_cell_length_a    5.46359
_cell_length_b    5.46359
_cell_length_c    33.29419
_cell_angle_alpha 90.00000
_cell_angle_beta  90.00000
_cell_angle_gamma 90.00000
_cell_volume      993.85794
 
_symmetry_space_group_name_H-M "P 4/m 21/b 2/m"
_symmetry_Int_Tables_number 127
_space_group.reference_setting '127:-P 4 2ab'
_space_group.transform_Pp_abc a,b,c;0,0,0
 
loop_
_space_group_symop_id
_space_group_symop_operation_xyz
1 x,y,z
2 x+1/2,-y+1/2,-z
3 -x+1/2,y+1/2,-z
4 -x,-y,z
5 -y+1/2,-x+1/2,-z
6 -y,x,z
7 y,-x,z
8 y+1/2,x+1/2,-z
9 -x,-y,-z
10 -x+1/2,y+1/2,z
11 x+1/2,-y+1/2,z
12 x,y,-z
13 y+1/2,x+1/2,z
14 y,-x,-z
15 -y,x,-z
16 -y+1/2,-x+1/2,z
 
loop_
_atom_site_label
_atom_site_type_symbol
_atom_site_symmetry_multiplicity
_atom_site_Wyckoff_label
_atom_site_fract_x
_atom_site_fract_y
_atom_site_fract_z
_atom_site_occupancy
_atom_site_fract_symmform
Bi1_1 Bi   4 f 0.00000 0.50000 0.56221  1.00000 0,0,Dz   
Bi1_2 Bi   4 e 0.00000 0.00000 0.07283  1.00000 0,0,Dz   
Bi2_1 Bi   4 f 0.00000 0.50000 0.71147  1.00000 0,0,Dz   
Bi2_2 Bi   4 e 0.00000 0.00000 0.21147  1.00000 0,0,Dz   
Ti1_1 Ti   2 d 0.00000 0.50000 0.00000  1.00000 0,0,0    
Ti1_2 Ti   2 b 0.00000 0.00000 0.50000  1.00000 0,0,0    
Ti2_1 Ti   4 f 0.00000 0.50000 0.87074  1.00000 0,0,Dz   
Ti2_2 Ti   4 e 0.00000 0.00000 0.37074  1.00000 0,0,Dz   
O1_1  O    4 g 0.75000 0.25000 0.00000  1.00000 Dx,Dx,0  
O1_2  O    4 h 0.28236 0.78236 0.50000  1.00000 Dx,Dx,0  
O2_1  O    8 k 0.75000 0.25000 0.25000  1.00000 Dx,Dx,Dz 
O3_1  O    4 f 0.00000 0.50000 -0.05890 1.00000 0,0,Dz   
O3_2  O    4 e 0.00000 0.00000 0.44110  1.00000 0,0,Dz   
O4_1  O    4 f 0.00000 0.50000 0.81830  1.00000 0,0,Dz   
O4_2  O    4 e 0.00000 0.00000 0.31830  1.00000 0,0,Dz   
O5_1  O    8 k 0.75000 0.25000 0.61768  1.00000 Dx,Dx,Dz 
O5_2  O    8 k 0.25000 0.75000 0.88232  1.00000 Dx,Dx,Dz 
 
_iso_displacivemode_number   18
 
loop_
_iso_displacivemode_ID
_iso_displacivemode_label
_iso_displacivemode_value
   1 I4/mmm[0,0,0]GM1+(a)[Bi1:e:dsp]A1(a) 0.00000
   2 I4/mmm[1,1,1]M1+(a)[Bi1:e:dsp]A1(a) -0.50000
   3 I4/mmm[0,0,0]GM1+(a)[Bi2:e:dsp]A1(a) 0.00000
   4 I4/mmm[1,1,1]M1+(a)[Bi2:e:dsp]A1(a) 0.00000
   5 I4/mmm[0,0,0]GM1+(a)[Ti2:e:dsp]A1(a) 0.00000
   6 I4/mmm[1,1,1]M1+(a)[Ti2:e:dsp]A1(a) 0.00000
   7 I4/mmm[1/2,1/2,0]X2+(a;a)[O1:c:dsp]B3u(a) 0.50000
   8 I4/mmm[1/2,1/2,0]X2+(a;a)[O1:c:dsp]B2u(a) 0.00000
   9 I4/mmm[1/2,1/2,0]X2+(a;a)[O2:d:dsp]E(a) 0.00000
  10 I4/mmm[1,1,1]M1+(a)[O2:d:dsp]B2(a) 0.00000
  11 I4/mmm[0,0,0]GM1+(a)[O3:e:dsp]A1(a) 0.00000
  12 I4/mmm[1,1,1]M1+(a)[O3:e:dsp]A1(a) 0.00000
  13 I4/mmm[0,0,0]GM1+(a)[O4:e:dsp]A1(a) 0.00000
  14 I4/mmm[1,1,1]M1+(a)[O4:e:dsp]A1(a) 0.00000
  15 I4/mmm[1/2,1/2,0]X2+(a;a)[O5:g:dsp]B2(a) 0.00000
  16 I4/mmm[1/2,1/2,0]X2+(a;a)[O5:g:dsp]B1(a) 0.00000
  17 I4/mmm[0,0,0]GM1+(a)[O5:g:dsp]A1(a) 0.00000
  18 I4/mmm[1,1,1]M1+(a)[O5:g:dsp]A1(a) 0.00000
 
loop_
_iso_displacivemodenorm_ID
_iso_displacivemodenorm_value
   1 0.01062
   2 0.01062
   3 0.01062
   4 0.01062
   5 0.01062
   6 0.01062
   7 0.06471
   8 0.06471
   9 0.04576
  10 0.01062
  11 0.01062
  12 0.01062
  13 0.01062
  14 0.01062
  15 0.04576
  16 0.04576
  17 0.00751
  18 0.00751
 
loop_
_iso_deltacoordinate_ID
_iso_deltacoordinate_label
_iso_deltacoordinate_value
   1 Bi1_1_dz  -0.00531
   2 Bi1_2_dz   0.00531
   3 Bi2_1_dz   0.00000
   4 Bi2_2_dz   0.00000
   5 Ti2_1_dz   0.00000
   6 Ti2_2_dz   0.00000
   7 O1_1_dx   0.00000
   8 O1_2_dx   0.03236
   9 O2_1_dx   0.00000
  10 O2_1_dz   0.00000
  11 O3_1_dz   0.00000
  12 O3_2_dz   0.00000
  13 O4_1_dz   0.00000
  14 O4_2_dz   0.00000
  15 O5_1_dx   0.00000
  16 O5_1_dz   0.00000
  17 O5_2_dx   0.00000
  18 O5_2_dz   0.00000
 
loop_
_iso_coordinate_label
_iso_coordinate_formula
Bi1_1_x                 "0"
Bi1_1_y                 "1/2"
Bi1_1_z                 "   0.56752 + Bi1_1_dz"
Bi1_2_x                 "0"
Bi1_2_y                 "0"
Bi1_2_z                 "   0.06752 + Bi1_2_dz"
Bi2_1_x                 "0"
Bi2_1_y                 "1/2"
Bi2_1_z                 "   0.71147 + Bi2_1_dz"
Bi2_2_x                 "0"
Bi2_2_y                 "0"
Bi2_2_z                 "   0.21147 + Bi2_2_dz"
Ti1_1_x                 "0"
Ti1_1_y                 "1/2"
Ti1_1_z                 "0"
Ti1_2_x                 "0"
Ti1_2_y                 "0"
Ti1_2_z                 "1/2"
Ti2_1_x                 "0"
Ti2_1_y                 "1/2"
Ti2_1_z                 "   0.87074 + Ti2_1_dz"
Ti2_2_x                 "0"
Ti2_2_y                 "0"
Ti2_2_z                 "   0.37074 + Ti2_2_dz"
O1_1_x                  "3/4 + O1_1_dx"
O1_1_y                  "1/4 + O1_1_dx"
O1_1_z                  "0"
O1_2_x                  "1/4 + O1_2_dx"
O1_2_y                  "3/4 + O1_2_dx"
O1_2_z                  "1/2"
O2_1_x                  "3/4 + O2_1_dx"
O2_1_y                  "1/4 + O2_1_dx"
O2_1_z                  "1/4 + O2_1_dz"
O3_1_x                  "0"
O3_1_y                  "1/2"
O3_1_z                  "   0.94110 + O3_1_dz"
O3_2_x                  "0"
O3_2_y                  "0"
O3_2_z                  "   0.44110 + O3_2_dz"
O4_1_x                  "0"
O4_1_y                  "1/2"
O4_1_z                  "   0.81830 + O4_1_dz"
O4_2_x                  "0"
O4_2_y                  "0"
O4_2_z                  "   0.31830 + O4_2_dz"
O5_1_x                  "3/4 + O5_1_dx"
O5_1_y                  "1/4 + O5_1_dx"
O5_1_z                  "   0.61768 + O5_1_dz"
O5_2_x                  "1/4 + O5_2_dx"
O5_2_y                  "3/4 + O5_2_dx"
O5_2_z                  "   0.88232 + O5_2_dz"
 
# matrix conversion: deltacoords(lattice units) = matrix.(modeamplitudes*modenormfactors)
# Square matrix with _iso_displacivemode_number rows and columns
 
loop_
_iso_displacivemodematrix_row
_iso_displacivemodematrix_col
_iso_displacivemodematrix_value
    1    1   1.00000
    1    2   1.00000
    2    1   1.00000
    2    2  -1.00000
    3    3   1.00000
    3    4   1.00000
    4    3   1.00000
    4    4  -1.00000
    5    5   1.00000
    5    6   1.00000
    6    5   1.00000
    6    6  -1.00000
    7    8   1.00000
    8    7   1.00000
    9    9   1.00000
   10   10   1.00000
   11   11   1.00000
   11   12   1.00000
   12   11   1.00000
   12   12  -1.00000
   13   13   1.00000
   13   14   1.00000
   14   13   1.00000
   14   14  -1.00000
   15   15   1.00000
   16   17   1.00000
   16   18   1.00000
   17   16   1.00000
   18   17  -1.00000
   18   18   1.00000
 
_iso_magneticmode_number    0
 
 
_iso_rotationalmode_number    0
 
 
_iso_occupancymode_number    0
 
_iso_strainmode_number    2
 
loop_
_iso_strainmode_ID
_iso_strainmode_label
_iso_strainmode_value
   1 I4/mmm[0,0,0]GM1+(a)strain_1(a) 0.00000
   2 I4/mmm[0,0,0]GM1+(a)strain_2(a) 0.00000
 
loop_
_iso_strain_ID
_iso_strain_label
_iso_strain_value
   1 E_1   0.00000
   2 E_2   0.00000
   3 E_3   0.00000
   4 E_4   0.00000
   5 E_5   0.00000
   6 E_6   0.00000
 
# matrix conversion: strains(parent) = matrix * modeamplitudes
# Rectangular matrix with 6 rows and _iso_strainmode_number columns
 
loop_
_iso_strainmodematrix_row
_iso_strainmodematrix_col
_iso_strainmodematrix_value
    1    1   1.00000
    2    1   1.00000
    3    2   1.00000
 
# end of structure file
# end of cif
