# Supplementary material for: Unexpected phase transition sequence in the ferroelectric Bi4Ti3O12
Source: IUCrJ. 2019 Apr 9;6(Pt 3):438–46. doi: 10.1107/S2052252519003804 (PMC6503926; doi:10.1107/S2052252519003804)
Supplement: Supplementary file 5 [file m-06-00438-sup5.txt]

ISODISTORT <http://stokes.byu.edu/iso/isodistort.php>

  * SUITE <http://stokes.byu.edu/iso/isotropy.php>
  * HELP <http://stokes.byu.edu/iso/isodistorthelp.php>


  ISODISTORT: modes details

*Parent structure (139 I4/mmm)*
a=3.86334, b=3.86334, c=33.29419, alpha=90.00000, beta=90.00000, gamma=90.00000
*atom site    x        y        z         occ  *
Bi1  4e    0.00000  0.00000  -0.43248  1.00000
Bi2  4e    0.00000  0.00000  -0.28853  1.00000
Ti1  2a    0.00000  0.00000   0.00000  1.00000
Ti2  4e    0.00000  0.00000  -0.12926  1.00000
O1   4c    0.00000  0.50000   0.00000  1.00000
O2   4d    0.00000  0.50000   0.25000  1.00000
O3   4e    0.00000  0.00000  -0.05890  1.00000
O4   4e    0.00000  0.00000  -0.18170  1.00000
O5   8g    0.00000  0.50000  -0.38232  1.00000
 
*Subgroup details*
7 Pc, basis={(1/2,-1/2,1/2),(1,1,0),(-1,1,0)}, origin=(-0.25544,-0.24456,-0.50000), s=2, i=16
 
*Undistorted superstructure *
a=16.86975, b=5.46359, c=5.46359, alpha=90.00000, beta=99.31920, gamma=90.00000
*atom  site    x        y        z        occ     displ *
Bi1_1 2a    0.13504  0.25000  0.06252  1.00000  0.00000  
Bi1_2 2a    0.86496  0.25000  0.92748  1.00000  0.00000  
Bi2_1 2a    0.42294  0.25000  0.20647  1.00000  0.00000  
Bi2_2 2a    0.57706  0.25000  0.78353  1.00000  0.00000  
Ti1_1 2a    0.00000  0.25000  0.49500  1.00000  0.00000  
Ti2_1 2a    0.74148  0.25000  0.36574  1.00000  0.00000  
Ti2_2 2a    0.25852  0.25000  0.62426  1.00000  0.00000  
O1_1  2a    0.00000  0.50000  0.74500  1.00000  0.00000  
O1_2  2a    0.00000  0.00000  0.24500  1.00000  0.00000  
O2_1  2a    0.50000  0.50000  0.99500  1.00000  0.00000  
O2_2  2a    0.50000  0.00000  0.49500  1.00000  0.00000  
O3_1  2a    0.88220  0.25000  0.43610  1.00000  0.00000  
O3_2  2a    0.11780  0.25000  0.55390  1.00000  0.00000  
O4_1  2a    0.63660  0.25000  0.31330  1.00000  0.00000  
O4_2  2a    0.36340  0.25000  0.67670  1.00000  0.00000  
O5_1  2a    0.23536  0.50000  0.36268  1.00000  0.00000  
O5_2  2a    0.23536  0.00000  0.86268  1.00000  0.00000  
O5_3  2a    0.76464  0.00000  0.62732  1.00000  0.00000  
O5_4  2a    0.76464  0.50000  0.12732  1.00000  0.00000  
 
*Distorted superstructure *
a=16.64704, b=5.40939, c=5.44470, alpha=90.00000, beta=99.36465, gamma=90.00000
*atom  site    x         y         z        occ     displ *
Bi1_1 2a     0.13376   0.25482  0.06188  1.00000  0.03350  
Bi1_2 2a     0.86624   0.24518  0.92812  1.00000  0.03350  
Bi2_1 2a     0.42264   0.23260  0.20616  1.00000  0.09425  
Bi2_2 2a     0.57736   0.26740  0.78353  1.00000  0.09425  
Ti1_1 2a     0.00000   0.25000  0.45504  1.00000  0.21757  
Ti2_1 2a     0.74364   0.25230  0.31376  1.00000  0.29130  
Ti2_2 2a     0.25636   0.24770  0.57012  1.00000  0.29136  
O1_1  2a    -0.01536   0.53620  0.63256  1.00000  0.65390  
O1_2  2a     0.01536  -0.01780  0.20092  1.00000  0.39016  
O2_1  2a     0.50020   0.50790  0.97184  1.00000  0.13370  
O2_2  2a     0.49980  -0.00790  0.47164  1.00000  0.13370  
O3_1  2a     0.88154   0.19000  0.34671  1.00000  0.58361  
O3_2  2a     0.11846   0.31000  0.46517  1.00000  0.58359  
O4_1  2a     0.63682   0.29830  0.25635  1.00000  0.40595  
O4_2  2a     0.36318   0.20170  0.61953  1.00000  0.40595  
O5_1  2a     0.24772   0.45920  0.26490  1.00000  0.64041  
O5_2  2a     0.22370   0.02430  0.81239  1.00000  0.33561  
O5_3  2a     0.75428  -0.04080  0.51818  1.00000  0.63104  
O5_4  2a     0.77630   0.52430  0.08869  1.00000  0.33538  
 
*Displacive mode definitions*
 
*atom     x        y        z        dx      dy      dz   *
I4/mmm[0,0,0]GM1+(a)[Bi1:e:dsp]A1(a) normfactor = 0.03004
Bi1_1  0.13504  0.25000  0.06252  1.0000  0.0000  0.5000 
Bi1_2  0.86496  0.25000  0.92748 -1.0000  0.0000 -0.5000 
 
I4/mmm[0,0,0]GM1+(a)[Bi2:e:dsp]A1(a) normfactor = 0.03004
Bi2_1  0.42294  0.25000  0.20647  1.0000  0.0000  0.5000 
Bi2_2  0.57706  0.25000  0.78353 -1.0000  0.0000 -0.5000 
 
I4/mmm[0,0,0]GM1+(a)[Ti2:e:dsp]A1(a) normfactor = 0.03004
Ti2_1  0.74148  0.25000  0.36574  1.0000  0.0000  0.5000 
Ti2_2  0.25852  0.25000  0.62426 -1.0000  0.0000 -0.5000 
 
I4/mmm[0,0,0]GM1+(a)[O3:e:dsp]A1(a) normfactor = 0.03004
O3_1   0.88220  0.25000  0.43610  1.0000  0.0000  0.5000 
O3_2   0.11780  0.25000  0.55390 -1.0000  0.0000 -0.5000 
 
I4/mmm[0,0,0]GM1+(a)[O4:e:dsp]A1(a) normfactor = 0.03004
O4_1   0.63660  0.25000  0.31330  1.0000  0.0000  0.5000 
O4_2   0.36340  0.25000  0.67670 -1.0000  0.0000 -0.5000 
 
I4/mmm[0,0,0]GM1+(a)[O5:g:dsp]A1(a) normfactor = 0.02124
O5_1   0.23536  0.50000  0.36268  1.0000  0.0000  0.5000 
O5_2   0.23536  0.00000  0.86268  1.0000  0.0000  0.5000 
O5_3   0.76464  0.00000  0.62732 -1.0000  0.0000 -0.5000 
O5_4   0.76464  0.50000  0.12732 -1.0000  0.0000 -0.5000 
 
I4/mmm[0,0,0]GM5+(a,a)[Bi1:e:dsp]E(a) normfactor = 0.09151
Bi1_1  0.13504  0.25000  0.06252  0.0000  0.0000 -1.0000 
Bi1_2  0.86496  0.25000  0.92748  0.0000  0.0000  1.0000 
 
I4/mmm[0,0,0]GM5+(a,a)[Bi2:e:dsp]E(a) normfactor = 0.09151
Bi2_1  0.42294  0.25000  0.20647  0.0000  0.0000 -1.0000 
Bi2_2  0.57706  0.25000  0.78353  0.0000  0.0000  1.0000 
 
I4/mmm[0,0,0]GM5+(a,a)[Ti2:e:dsp]E(a) normfactor = 0.09151
Ti2_1  0.74148  0.25000  0.36574  0.0000  0.0000 -1.0000 
Ti2_2  0.25852  0.25000  0.62426  0.0000  0.0000  1.0000 
 
I4/mmm[0,0,0]GM5+(a,a)[O2:d:dsp]E(a) normfactor = 0.09151
O2_1   0.50000  0.50000  0.99500  0.0000  1.0000  0.0000 
O2_2   0.50000  0.00000  0.49500  0.0000  1.0000  0.0000 
 
I4/mmm[0,0,0]GM5+(a,a)[O3:e:dsp]E(a) normfactor = 0.09151
O3_1   0.88220  0.25000  0.43610  0.0000  0.0000 -1.0000 
O3_2   0.11780  0.25000  0.55390  0.0000  0.0000  1.0000 
 
I4/mmm[0,0,0]GM5+(a,a)[O4:e:dsp]E(a) normfactor = 0.09151
O4_1   0.63660  0.25000  0.31330  0.0000  0.0000 -1.0000 
O4_2   0.36340  0.25000  0.67670  0.0000  0.0000  1.0000 
 
I4/mmm[0,0,0]GM5+(a,a)[O5:g:dsp]B2(a) normfactor = 0.04576
O5_1   0.23536  0.50000  0.36268  0.0000  1.0000  1.0000 
O5_2   0.23536  0.00000  0.86268  0.0000  1.0000  1.0000 
O5_3   0.76464  0.00000  0.62732  0.0000 -1.0000 -1.0000 
O5_4   0.76464  0.50000  0.12732  0.0000 -1.0000 -1.0000 
 
I4/mmm[0,0,0]GM5+(a,a)[O5:g:dsp]B1(a) normfactor = 0.04576
O5_1   0.23536  0.50000  0.36268  0.0000  1.0000 -1.0000 
O5_2   0.23536  0.00000  0.86268  0.0000  1.0000 -1.0000 
O5_3   0.76464  0.00000  0.62732  0.0000 -1.0000  1.0000 
O5_4   0.76464  0.50000  0.12732  0.0000 -1.0000  1.0000 
 
I4/mmm[0,0,0]GM3-(a)[Bi1:e:dsp]A1(a) normfactor = 0.03004
Bi1_1  0.13504  0.25000  0.06252  1.0000  0.0000  0.5000 
Bi1_2  0.86496  0.25000  0.92748  1.0000  0.0000  0.5000 
 
I4/mmm[0,0,0]GM3-(a)[Bi2:e:dsp]A1(a) normfactor = 0.03004
Bi2_1  0.42294  0.25000  0.20647  1.0000  0.0000  0.5000 
Bi2_2  0.57706  0.25000  0.78353  1.0000  0.0000  0.5000 
 
I4/mmm[0,0,0]GM3-(a)[Ti1:a:dsp]A2u(a) normfactor = 0.04248
Ti1_1  0.00000  0.25000  0.49500  1.0000  0.0000  0.5000 
 
I4/mmm[0,0,0]GM3-(a)[Ti2:e:dsp]A1(a) normfactor = 0.03004
Ti2_1  0.74148  0.25000  0.36574  1.0000  0.0000  0.5000 
Ti2_2  0.25852  0.25000  0.62426  1.0000  0.0000  0.5000 
 
I4/mmm[0,0,0]GM3-(a)[O1:c:dsp]B1u(a) normfactor = 0.03004
O1_1   0.00000  0.50000  0.74500  1.0000  0.0000  0.5000 
O1_2   0.00000  0.00000  0.24500  1.0000  0.0000  0.5000 
 
I4/mmm[0,0,0]GM3-(a)[O2:d:dsp]B2(a) normfactor = 0.03004
O2_1   0.50000  0.50000  0.99500  1.0000  0.0000  0.5000 
O2_2   0.50000  0.00000  0.49500  1.0000  0.0000  0.5000 
 
I4/mmm[0,0,0]GM3-(a)[O3:e:dsp]A1(a) normfactor = 0.03004
O3_1   0.88220  0.25000  0.43610  1.0000  0.0000  0.5000 
O3_2   0.11780  0.25000  0.55390  1.0000  0.0000  0.5000 
 
I4/mmm[0,0,0]GM3-(a)[O4:e:dsp]A1(a) normfactor = 0.03004
O4_1   0.63660  0.25000  0.31330  1.0000  0.0000  0.5000 
O4_2   0.36340  0.25000  0.67670  1.0000  0.0000  0.5000 
 
I4/mmm[0,0,0]GM3-(a)[O5:g:dsp]A1(a) normfactor = 0.02124
O5_1   0.23536  0.50000  0.36268  1.0000  0.0000  0.5000 
O5_2   0.23536  0.00000  0.86268  1.0000  0.0000  0.5000 
O5_3   0.76464  0.00000  0.62732  1.0000  0.0000  0.5000 
O5_4   0.76464  0.50000  0.12732  1.0000  0.0000  0.5000 
 
I4/mmm[0,0,0]GM5-(a,-a)[Bi1:e:dsp]E(a) normfactor = 0.09151
Bi1_1  0.13504  0.25000  0.06252  0.0000  0.0000 -1.0000 
Bi1_2  0.86496  0.25000  0.92748  0.0000  0.0000 -1.0000 
 
I4/mmm[0,0,0]GM5-(a,-a)[Bi2:e:dsp]E(a) normfactor = 0.09151
Bi2_1  0.42294  0.25000  0.20647  0.0000  0.0000 -1.0000 
Bi2_2  0.57706  0.25000  0.78353  0.0000  0.0000 -1.0000 
 
I4/mmm[0,0,0]GM5-(a,-a)[Ti1:a:dsp]Eu(a) normfactor = 0.12942
Ti1_1  0.00000  0.25000  0.49500  0.0000  0.0000 -1.0000 
 
I4/mmm[0,0,0]GM5-(a,-a)[Ti2:e:dsp]E(a) normfactor = 0.09151
Ti2_1  0.74148  0.25000  0.36574  0.0000  0.0000 -1.0000 
Ti2_2  0.25852  0.25000  0.62426  0.0000  0.0000 -1.0000 
 
I4/mmm[0,0,0]GM5-(a,-a)[O1:c:dsp]B3u(a) normfactor = 0.06471
O1_1   0.00000  0.50000  0.74500  0.0000  1.0000 -1.0000 
O1_2   0.00000  0.00000  0.24500  0.0000  1.0000 -1.0000 
 
I4/mmm[0,0,0]GM5-(a,-a)[O1:c:dsp]B2u(a) normfactor = 0.06471
O1_1   0.00000  0.50000  0.74500  0.0000 -1.0000 -1.0000 
O1_2   0.00000  0.00000  0.24500  0.0000 -1.0000 -1.0000 
 
I4/mmm[0,0,0]GM5-(a,-a)[O2:d:dsp]E(a) normfactor = 0.09151
O2_1   0.50000  0.50000  0.99500  0.0000  0.0000 -1.0000 
O2_2   0.50000  0.00000  0.49500  0.0000  0.0000 -1.0000 
 
I4/mmm[0,0,0]GM5-(a,-a)[O3:e:dsp]E(a) normfactor = 0.09151
O3_1   0.88220  0.25000  0.43610  0.0000  0.0000 -1.0000 
O3_2   0.11780  0.25000  0.55390  0.0000  0.0000 -1.0000 
 
I4/mmm[0,0,0]GM5-(a,-a)[O4:e:dsp]E(a) normfactor = 0.09151
O4_1   0.63660  0.25000  0.31330  0.0000  0.0000 -1.0000 
O4_2   0.36340  0.25000  0.67670  0.0000  0.0000 -1.0000 
 
I4/mmm[0,0,0]GM5-(a,-a)[O5:g:dsp]B2(a) normfactor = 0.04576
O5_1   0.23536  0.50000  0.36268  0.0000 -1.0000 -1.0000 
O5_2   0.23536  0.00000  0.86268  0.0000 -1.0000 -1.0000 
O5_3   0.76464  0.00000  0.62732  0.0000 -1.0000 -1.0000 
O5_4   0.76464  0.50000  0.12732  0.0000 -1.0000 -1.0000 
 
I4/mmm[0,0,0]GM5-(a,-a)[O5:g:dsp]B1(a) normfactor = 0.04576
O5_1   0.23536  0.50000  0.36268  0.0000  1.0000 -1.0000 
O5_2   0.23536  0.00000  0.86268  0.0000  1.0000 -1.0000 
O5_3   0.76464  0.00000  0.62732  0.0000  1.0000 -1.0000 
O5_4   0.76464  0.50000  0.12732  0.0000  1.0000 -1.0000 
 
I4/mmm[1/2,1/2,0]X2+(a;0)[O1:c:dsp]B3u(a) normfactor = 0.06471
O1_1   0.00000  0.50000  0.74500  0.0000  1.0000 -1.0000 
O1_2   0.00000  0.00000  0.24500  0.0000 -1.0000  1.0000 
 
I4/mmm[1/2,1/2,0]X2+(a;0)[O1:c:dsp]B2u(a) normfactor = 0.06471
O1_1   0.00000  0.50000  0.74500  0.0000  1.0000  1.0000 
O1_2   0.00000  0.00000  0.24500  0.0000 -1.0000 -1.0000 
 
I4/mmm[1/2,1/2,0]X2+(a;0)[O2:d:dsp]E(a) normfactor = 0.09151
O2_1   0.50000  0.50000  0.99500  0.0000  0.0000  1.0000 
O2_2   0.50000  0.00000  0.49500  0.0000  0.0000 -1.0000 
 
I4/mmm[1/2,1/2,0]X2+(a;0)[O5:g:dsp]B2(a) normfactor = 0.04576
O5_1   0.23536  0.50000  0.36268  0.0000  1.0000  1.0000 
O5_2   0.23536  0.00000  0.86268  0.0000 -1.0000 -1.0000 
O5_3   0.76464  0.00000  0.62732  0.0000 -1.0000 -1.0000 
O5_4   0.76464  0.50000  0.12732  0.0000  1.0000  1.0000 
 
I4/mmm[1/2,1/2,0]X2+(a;0)[O5:g:dsp]B1(a) normfactor = 0.04576
O5_1   0.23536  0.50000  0.36268  0.0000  1.0000 -1.0000 
O5_2   0.23536  0.00000  0.86268  0.0000 -1.0000  1.0000 
O5_3   0.76464  0.00000  0.62732  0.0000 -1.0000  1.0000 
O5_4   0.76464  0.50000  0.12732  0.0000  1.0000 -1.0000 
 
I4/mmm[1/2,1/2,0]X3+(a;0)[Bi1:e:dsp]E(a) normfactor = 0.09151
Bi1_1  0.13504  0.25000  0.06252  0.0000  1.0000  0.0000 
Bi1_2  0.86496  0.25000  0.92748  0.0000 -1.0000  0.0000 
 
I4/mmm[1/2,1/2,0]X3+(a;0)[Bi2:e:dsp]E(a) normfactor = 0.09151
Bi2_1  0.42294  0.25000  0.20647  0.0000  1.0000  0.0000 
Bi2_2  0.57706  0.25000  0.78353  0.0000 -1.0000  0.0000 
 
I4/mmm[1/2,1/2,0]X3+(a;0)[Ti2:e:dsp]E(a) normfactor = 0.09151
Ti2_1  0.74148  0.25000  0.36574  0.0000  1.0000  0.0000 
Ti2_2  0.25852  0.25000  0.62426  0.0000 -1.0000  0.0000 
 
I4/mmm[1/2,1/2,0]X3+(a;0)[O1:c:dsp]B1u(a) normfactor = 0.03004
O1_1   0.00000  0.50000  0.74500  1.0000  0.0000  0.5000 
O1_2   0.00000  0.00000  0.24500 -1.0000  0.0000 -0.5000 
 
I4/mmm[1/2,1/2,0]X3+(a;0)[O2:d:dsp]B2(a) normfactor = 0.03004
O2_1   0.50000  0.50000  0.99500  1.0000  0.0000  0.5000 
O2_2   0.50000  0.00000  0.49500 -1.0000  0.0000 -0.5000 
 
I4/mmm[1/2,1/2,0]X3+(a;0)[O3:e:dsp]E(a) normfactor = 0.09151
O3_1   0.88220  0.25000  0.43610  0.0000  1.0000  0.0000 
O3_2   0.11780  0.25000  0.55390  0.0000 -1.0000  0.0000 
 
I4/mmm[1/2,1/2,0]X3+(a;0)[O4:e:dsp]E(a) normfactor = 0.09151
O4_1   0.63660  0.25000  0.31330  0.0000  1.0000  0.0000 
O4_2   0.36340  0.25000  0.67670  0.0000 -1.0000  0.0000 
 
I4/mmm[1/2,1/2,0]X3+(a;0)[O5:g:dsp]A1(a) normfactor = 0.02124
O5_1   0.23536  0.50000  0.36268  1.0000  0.0000  0.5000 
O5_2   0.23536  0.00000  0.86268 -1.0000  0.0000 -0.5000 
O5_3   0.76464  0.00000  0.62732 -1.0000  0.0000 -0.5000 
O5_4   0.76464  0.50000  0.12732  1.0000  0.0000  0.5000 
 
I4/mmm[1/2,1/2,0]X1-(a;0)[O2:d:dsp]E(a) normfactor = 0.09151
O2_1   0.50000  0.50000  0.99500  0.0000  1.0000  0.0000 
O2_2   0.50000  0.00000  0.49500  0.0000 -1.0000  0.0000 
 
I4/mmm[1/2,1/2,0]X1-(a;0)[O5:g:dsp]B2(a) normfactor = 0.04576
O5_1   0.23536  0.50000  0.36268  0.0000  1.0000  1.0000 
O5_2   0.23536  0.00000  0.86268  0.0000 -1.0000 -1.0000 
O5_3   0.76464  0.00000  0.62732  0.0000  1.0000  1.0000 
O5_4   0.76464  0.50000  0.12732  0.0000 -1.0000 -1.0000 
 
I4/mmm[1/2,1/2,0]X1-(a;0)[O5:g:dsp]B1(a) normfactor = 0.04576
O5_1   0.23536  0.50000  0.36268  0.0000  1.0000 -1.0000 
O5_2   0.23536  0.00000  0.86268  0.0000 -1.0000  1.0000 
O5_3   0.76464  0.00000  0.62732  0.0000  1.0000 -1.0000 
O5_4   0.76464  0.50000  0.12732  0.0000 -1.0000  1.0000 
 
I4/mmm[1/2,1/2,0]X4-(a;0)[Bi1:e:dsp]E(a) normfactor = 0.09151
Bi1_1  0.13504  0.25000  0.06252  0.0000  1.0000  0.0000 
Bi1_2  0.86496  0.25000  0.92748  0.0000  1.0000  0.0000 
 
I4/mmm[1/2,1/2,0]X4-(a;0)[Bi2:e:dsp]E(a) normfactor = 0.09151
Bi2_1  0.42294  0.25000  0.20647  0.0000  1.0000  0.0000 
Bi2_2  0.57706  0.25000  0.78353  0.0000  1.0000  0.0000 
 
I4/mmm[1/2,1/2,0]X4-(a;0)[Ti1:a:dsp]Eu(a) normfactor = 0.12942
Ti1_1  0.00000  0.25000  0.49500  0.0000  1.0000  0.0000 
 
I4/mmm[1/2,1/2,0]X4-(a;0)[Ti2:e:dsp]E(a) normfactor = 0.09151
Ti2_1  0.74148  0.25000  0.36574  0.0000  1.0000  0.0000 
Ti2_2  0.25852  0.25000  0.62426  0.0000  1.0000  0.0000 
 
I4/mmm[1/2,1/2,0]X4-(a;0)[O3:e:dsp]E(a) normfactor = 0.09151
O3_1   0.88220  0.25000  0.43610  0.0000  1.0000  0.0000 
O3_2   0.11780  0.25000  0.55390  0.0000  1.0000  0.0000 
 
I4/mmm[1/2,1/2,0]X4-(a;0)[O4:e:dsp]E(a) normfactor = 0.09151
O4_1   0.63660  0.25000  0.31330  0.0000  1.0000  0.0000 
O4_2   0.36340  0.25000  0.67670  0.0000  1.0000  0.0000 
 
I4/mmm[1/2,1/2,0]X4-(a;0)[O5:g:dsp]A1(a) normfactor = 0.02124
O5_1   0.23536  0.50000  0.36268  1.0000  0.0000  0.5000 
O5_2   0.23536  0.00000  0.86268 -1.0000  0.0000 -0.5000 
O5_3   0.76464  0.00000  0.62732  1.0000  0.0000  0.5000 
O5_4   0.76464  0.50000  0.12732 -1.0000  0.0000 -0.5000 
 
*Displacive mode amplitudes*
 
*mode                              As        Ap       dmax*
[0,0,0]GM1+[Bi1:e:dsp]A1(a)     -0.04262  -0.03014  0.02131
[0,0,0]GM1+[Bi2:e:dsp]A1(a)     -0.00999  -0.00706  0.00499
[0,0,0]GM1+[Ti2:e:dsp]A1(a)      0.07192   0.05086  0.03596
[0,0,0]GM1+[O3:e:dsp]A1(a)      -0.02197  -0.01554  0.01098
[0,0,0]GM1+[O4:e:dsp]A1(a)       0.00732   0.00518  0.00366
[0,0,0]GM1+[O5:g:dsp]A1(a)      -0.00706  -0.00499  0.00250
[0,0,0]GM1+  all                 0.08761  0.06195
 
[0,0,0]GM5+[Bi1:e:dsp]E(a)       0.00000   0.00000  0.00000
[0,0,0]GM5+[Bi2:e:dsp]E(a)       0.00005   0.00004  0.00002
[0,0,0]GM5+[Ti2:e:dsp]E(a)       0.00000   0.00000  0.00000
[0,0,0]GM5+[O2:d:dsp]E(a)        0.00000   0.00000  0.00000
[0,0,0]GM5+[O3:e:dsp]E(a)        0.00000   0.00000  0.00000
[0,0,0]GM5+[O4:e:dsp]E(a)        0.00000   0.00000  0.00000
[0,0,0]GM5+[O5:g:dsp]B2(a)       0.00000   0.00000  0.00000
[0,0,0]GM5+[O5:g:dsp]B1(a)       0.00000   0.00000  0.00000
[0,0,0]GM5+  all                 0.00005  0.00004
 
[0,0,0]GM3-[Bi1:e:dsp]A1(a)      0.00000   0.00000  0.00000
[0,0,0]GM3-[Bi2:e:dsp]A1(a)      0.00000   0.00000  0.00000
[0,0,0]GM3-[Ti1:a:dsp]A2u(a)     0.00000   0.00000  0.00000
[0,0,0]GM3-[Ti2:e:dsp]A1(a)      0.00000   0.00000  0.00000
[0,0,0]GM3-[O1:c:dsp]B1u(a)      0.00000   0.00000  0.00000
[0,0,0]GM3-[O2:d:dsp]B2(a)       0.00000   0.00000  0.00000
[0,0,0]GM3-[O3:e:dsp]A1(a)       0.00000   0.00000  0.00000
[0,0,0]GM3-[O4:e:dsp]A1(a)       0.00000   0.00000  0.00000
[0,0,0]GM3-[O5:g:dsp]A1(a)       0.02354   0.01665  0.00832
[0,0,0]GM3-  all                 0.02354  0.01665
 
[0,0,0]GM5-[Bi1:e:dsp]E(a)       0.00000   0.00000  0.00000
[0,0,0]GM5-[Bi2:e:dsp]E(a)       0.00169   0.00120  0.00084
[0,0,0]GM5-[Ti1:a:dsp]Eu(a)      0.30876   0.21833  0.21833
[0,0,0]GM5-[Ti2:e:dsp]E(a)       0.57980   0.40998  0.28990
[0,0,0]GM5-[O1:c:dsp]B3u(a)      0.67578   0.47785  0.33789
[0,0,0]GM5-[O1:c:dsp]B2u(a)      0.53360   0.37731  0.26680
[0,0,0]GM5-[O2:d:dsp]E(a)        0.25417   0.17973  0.12708
[0,0,0]GM5-[O3:e:dsp]E(a)        0.97317   0.68814  0.48658
[0,0,0]GM5-[O4:e:dsp]E(a)        0.62350   0.44088  0.31175
[0,0,0]GM5-[O5:g:dsp]B2(a)       0.90105   0.63714  0.31857
[0,0,0]GM5-[O5:g:dsp]B1(a)       0.72076   0.50965  0.25483
[0,0,0]GM5-  all                 1.97603  1.39727
 
[1/2,1/2,0]X2+[O1:c:dsp]B3u(a)   0.41338   0.29230  0.20669
[1/2,1/2,0]X2+[O1:c:dsp]B2u(a)   0.00386   0.00273  0.00193
[1/2,1/2,0]X2+[O2:d:dsp]E(a)     0.00000   0.00000  0.00000
[1/2,1/2,0]X2+[O5:g:dsp]B2(a)    0.00000   0.00000  0.00000
[1/2,1/2,0]X2+[O5:g:dsp]B1(a)    0.00000   0.00000  0.00000
[1/2,1/2,0]X2+  all              0.41340  0.29232
 
[1/2,1/2,0]X3+[Bi1:e:dsp]E(a)    0.05267   0.03724  0.02633
[1/2,1/2,0]X3+[Bi2:e:dsp]E(a)   -0.19013  -0.13444  0.09506
[1/2,1/2,0]X3+[Ti2:e:dsp]E(a)    0.02513   0.01777  0.01256
[1/2,1/2,0]X3+[O1:c:dsp]B1u(a)  -0.51140  -0.36161  0.25570
[1/2,1/2,0]X3+[O2:d:dsp]B2(a)    0.00666   0.00471  0.00333
[1/2,1/2,0]X3+[O3:e:dsp]E(a)    -0.65563  -0.46360  0.32781
[1/2,1/2,0]X3+[O4:e:dsp]E(a)     0.52778   0.37320  0.26389
[1/2,1/2,0]X3+[O5:g:dsp]A1(a)    0.54195   0.38322  0.19161
[1/2,1/2,0]X3+  all              1.14160  0.80723
 
[1/2,1/2,0]X1-[O2:d:dsp]E(a)     0.08632   0.06104  0.04316
[1/2,1/2,0]X1-[O5:g:dsp]B2(a)   -0.68076  -0.48137  0.24069
[1/2,1/2,0]X1-[O5:g:dsp]B1(a)   -0.03060  -0.02164  0.01082
[1/2,1/2,0]X1-  all              0.68689  0.48571
 
[1/2,1/2,0]X4-[Bi1:e:dsp]E(a)    0.00000   0.00000  0.00000
[1/2,1/2,0]X4-[Bi2:e:dsp]E(a)    0.00000   0.00000  0.00000
[1/2,1/2,0]X4-[Ti1:a:dsp]Eu(a)   0.00000   0.00000  0.00000
[1/2,1/2,0]X4-[Ti2:e:dsp]E(a)    0.00000   0.00000  0.00000
[1/2,1/2,0]X4-[O3:e:dsp]E(a)     0.00000   0.00000  0.00000
[1/2,1/2,0]X4-[O4:e:dsp]E(a)     0.00000   0.00000  0.00000
[1/2,1/2,0]X4-[O5:g:dsp]A1(a)    0.02354   0.01665  0.00832
[1/2,1/2,0]X4-  all              0.02354  0.01665
 
Overall                          2.42063  1.71164
 
*Parent-cell strain mode definitions*
 
*    e1      e2      e3      e4      e5      e6*
I4/mmm[0,0,0]GM1+(a)strain_1(a) normfactor = 0.70711
  1.0000  1.0000  0.0000  0.0000  0.0000  0.0000
I4/mmm[0,0,0]GM1+(a)strain_2(a) normfactor = 1.00000
  0.0000  0.0000  1.0000  0.0000  0.0000  0.0000
I4/mmm[0,0,0]GM4+(a)strain(a) normfactor = 1.41421
  0.0000  0.0000  0.0000  0.0000  0.0000  1.0000
I4/mmm[0,0,0]GM5+(a,a)strain(a) normfactor = 1.00000
  0.0000  0.0000  0.0000  1.0000 -1.0000  0.0000
 
*Parent-cell strain mode amplitudes*
 
*mode                    amplitude*
[0,0,0]GM1+strain_1(a)  -0.00946
[0,0,0]GM1+strain_2(a)  -0.01333
[0,0,0]GM4+strain(a)    -0.00457
[0,0,0]GM5+strain(a)    0.00058
