# Supplementary material for: Unexpected phase transition sequence in the ferroelectric Bi4Ti3O12
Source: IUCrJ. 2019 Apr 9;6(Pt 3):438–46. doi: 10.1107/S2052252519003804 (PMC6503926; doi:10.1107/S2052252519003804)
Supplement: Supplementary file 6 [file m-06-00438-sup6.txt]

ISODISTORT <http://stokes.byu.edu/iso/isodistort.php>

  * SUITE <http://stokes.byu.edu/iso/isotropy.php>
  * HELP <http://stokes.byu.edu/iso/isodistorthelp.php>


  ISODISTORT: modes details

*Parent structure (139 I4/mmm)*
a=3.86334, b=3.86334, c=33.29419, alpha=90.00000, beta=90.00000, gamma=90.00000
*atom site    x        y        z         occ  *
Bi1  4e    0.00000  0.00000  -0.43248  1.00000
Bi2  4e    0.00000  0.00000  -0.28853  1.00000
Ti1  2a    0.00000  0.00000   0.00000  1.00000
Ti2  4e    0.00000  0.00000  -0.12926  1.00000
O1   4c    0.00000  0.50000   0.00000  1.00000
O2   4d    0.00000  0.50000   0.25000  1.00000
O3   4e    0.00000  0.00000  -0.05890  1.00000
O4   4e    0.00000  0.00000  -0.18170  1.00000
O5   8g    0.00000  0.50000  -0.38232  1.00000
 
*Subgroup details*
7 Pc, basis={(1/2,-1/2,1/2),(1,1,0),(-1,1,0)}, origin=(-0.25685,-0.24315,-0.49764), s=2, i=16
 
*Undistorted superstructure *
a=16.86975, b=5.46359, c=5.46359, alpha=90.00000, beta=99.31920, gamma=90.00000
*atom  site    x        y        z        occ     displ *
Bi1_1 2a    0.13004  0.25000  0.05852  1.00000  0.00000  
Bi1_2 2a    0.85996  0.25000  0.92348  1.00000  0.00000  
Bi2_1 2a    0.41794  0.25000  0.20247  1.00000  0.00000  
Bi2_2 2a    0.57206  0.25000  0.77953  1.00000  0.00000  
Ti1_1 2a    0.99500  0.25000  0.49100  1.00000  0.00000  
Ti2_1 2a    0.73648  0.25000  0.36174  1.00000  0.00000  
Ti2_2 2a    0.25352  0.25000  0.62026  1.00000  0.00000  
O1_1  2a    0.99500  0.50000  0.74100  1.00000  0.00000  
O1_2  2a    0.99500  0.00000  0.24100  1.00000  0.00000  
O2_1  2a    0.49500  0.50000  0.99100  1.00000  0.00000  
O2_2  2a    0.49500  0.00000  0.49100  1.00000  0.00000  
O3_1  2a    0.87720  0.25000  0.43210  1.00000  0.00000  
O3_2  2a    0.11280  0.25000  0.54990  1.00000  0.00000  
O4_1  2a    0.63160  0.25000  0.30930  1.00000  0.00000  
O4_2  2a    0.35840  0.25000  0.67270  1.00000  0.00000  
O5_1  2a    0.23036  0.50000  0.35868  1.00000  0.00000  
O5_2  2a    0.23036  0.00000  0.85868  1.00000  0.00000  
O5_3  2a    0.75964  0.00000  0.62332  1.00000  0.00000  
O5_4  2a    0.75964  0.50000  0.12332  1.00000  0.00000  
 
*Distorted superstructure *
a=16.64712, b=5.40931, c=5.44477, alpha=90.00000, beta=99.36965, gamma=90.00000
*atom  site    x        y         z        occ     displ *
Bi1_1 2a    0.12839   0.25280  0.05845  1.00000  0.03131  
Bi1_2 2a    0.86161   0.24200  0.92355  1.00000  0.05122  
Bi2_1 2a    0.42067   0.23020  0.21599  1.00000  0.13365  
Bi2_2 2a    0.57579   0.26710  0.77034  1.00000  0.12619  
Ti1_1 2a    0.99973   0.25000  0.45072  1.00000  0.24482  
Ti2_1 2a    0.73831   0.26830  0.29891  1.00000  0.36217  
Ti2_2 2a    0.25111   0.26140  0.57911  1.00000  0.22956  
O1_1  2a    0.98369   0.53540  0.63979  1.00000  0.58479  
O1_2  2a    1.01365  -0.01200  0.19598  1.00000  0.43068  
O2_1  2a    0.49589   0.49230  0.95859  1.00000  0.18422  
O2_2  2a    0.49579  -0.01190  0.47625  1.00000  0.10543  
O3_1  2a    0.88347   0.18010  0.35748  1.00000  0.57682  
O3_2  2a    0.12001   0.30180  0.45815  1.00000  0.60164  
O4_1  2a    0.63995   0.29810  0.26103  1.00000  0.40988  
O4_2  2a    0.36705   0.20410  0.61968  1.00000  0.42340  
O5_1  2a    0.24909   0.44950  0.25029  1.00000  0.76159  
O5_2  2a    0.22509   0.03810  0.81980  1.00000  0.29824  
O5_3  2a    0.75571  -0.02930  0.53160  1.00000  0.51782  
O5_4  2a    0.77841   0.51000  0.08826  1.00000  0.39552  
 
*Displacive mode definitions*
 
*atom     x        y        z        dx      dy      dz   *
I4/mmm[0,0,0]GM1+(a)[Bi1:e:dsp]A1(a) normfactor = 0.03004
Bi1_1  0.13004  0.25000  0.05852  1.0000  0.0000  0.5000 
Bi1_2  0.85996  0.25000  0.92348 -1.0000  0.0000 -0.5000 
 
I4/mmm[0,0,0]GM1+(a)[Bi2:e:dsp]A1(a) normfactor = 0.03004
Bi2_1  0.41794  0.25000  0.20247  1.0000  0.0000  0.5000 
Bi2_2  0.57206  0.25000  0.77953 -1.0000  0.0000 -0.5000 
 
I4/mmm[0,0,0]GM1+(a)[Ti2:e:dsp]A1(a) normfactor = 0.03004
Ti2_1  0.73648  0.25000  0.36174  1.0000  0.0000  0.5000 
Ti2_2  0.25352  0.25000  0.62026 -1.0000  0.0000 -0.5000 
 
I4/mmm[0,0,0]GM1+(a)[O3:e:dsp]A1(a) normfactor = 0.03004
O3_1   0.87720  0.25000  0.43210  1.0000  0.0000  0.5000 
O3_2   0.11280  0.25000  0.54990 -1.0000  0.0000 -0.5000 
 
I4/mmm[0,0,0]GM1+(a)[O4:e:dsp]A1(a) normfactor = 0.03004
O4_1   0.63160  0.25000  0.30930  1.0000  0.0000  0.5000 
O4_2   0.35840  0.25000  0.67270 -1.0000  0.0000 -0.5000 
 
I4/mmm[0,0,0]GM1+(a)[O5:g:dsp]A1(a) normfactor = 0.02124
O5_1   0.23036  0.50000  0.35868  1.0000  0.0000  0.5000 
O5_2   0.23036  0.00000  0.85868  1.0000  0.0000  0.5000 
O5_3   0.75964  0.00000  0.62332 -1.0000  0.0000 -0.5000 
O5_4   0.75964  0.50000  0.12332 -1.0000  0.0000 -0.5000 
 
I4/mmm[0,0,0]GM5+(a,a)[Bi1:e:dsp]E(a) normfactor = 0.09151
Bi1_1  0.13004  0.25000  0.05852  0.0000  0.0000 -1.0000 
Bi1_2  0.85996  0.25000  0.92348  0.0000  0.0000  1.0000 
 
I4/mmm[0,0,0]GM5+(a,a)[Bi2:e:dsp]E(a) normfactor = 0.09151
Bi2_1  0.41794  0.25000  0.20247  0.0000  0.0000 -1.0000 
Bi2_2  0.57206  0.25000  0.77953  0.0000  0.0000  1.0000 
 
I4/mmm[0,0,0]GM5+(a,a)[Ti2:e:dsp]E(a) normfactor = 0.09151
Ti2_1  0.73648  0.25000  0.36174  0.0000  0.0000 -1.0000 
Ti2_2  0.25352  0.25000  0.62026  0.0000  0.0000  1.0000 
 
I4/mmm[0,0,0]GM5+(a,a)[O2:d:dsp]E(a) normfactor = 0.09151
O2_1   0.49500  0.50000  0.99100  0.0000  1.0000  0.0000 
O2_2   0.49500  0.00000  0.49100  0.0000  1.0000  0.0000 
 
I4/mmm[0,0,0]GM5+(a,a)[O3:e:dsp]E(a) normfactor = 0.09151
O3_1   0.87720  0.25000  0.43210  0.0000  0.0000 -1.0000 
O3_2   0.11280  0.25000  0.54990  0.0000  0.0000  1.0000 
 
I4/mmm[0,0,0]GM5+(a,a)[O4:e:dsp]E(a) normfactor = 0.09151
O4_1   0.63160  0.25000  0.30930  0.0000  0.0000 -1.0000 
O4_2   0.35840  0.25000  0.67270  0.0000  0.0000  1.0000 
 
I4/mmm[0,0,0]GM5+(a,a)[O5:g:dsp]B2(a) normfactor = 0.04576
O5_1   0.23036  0.50000  0.35868  0.0000  1.0000  1.0000 
O5_2   0.23036  0.00000  0.85868  0.0000  1.0000  1.0000 
O5_3   0.75964  0.00000  0.62332  0.0000 -1.0000 -1.0000 
O5_4   0.75964  0.50000  0.12332  0.0000 -1.0000 -1.0000 
 
I4/mmm[0,0,0]GM5+(a,a)[O5:g:dsp]B1(a) normfactor = 0.04576
O5_1   0.23036  0.50000  0.35868  0.0000  1.0000 -1.0000 
O5_2   0.23036  0.00000  0.85868  0.0000  1.0000 -1.0000 
O5_3   0.75964  0.00000  0.62332  0.0000 -1.0000  1.0000 
O5_4   0.75964  0.50000  0.12332  0.0000 -1.0000  1.0000 
 
I4/mmm[0,0,0]GM3-(a)[Bi1:e:dsp]A1(a) normfactor = 0.03004
Bi1_1  0.13004  0.25000  0.05852  1.0000  0.0000  0.5000 
Bi1_2  0.85996  0.25000  0.92348  1.0000  0.0000  0.5000 
 
I4/mmm[0,0,0]GM3-(a)[Bi2:e:dsp]A1(a) normfactor = 0.03004
Bi2_1  0.41794  0.25000  0.20247  1.0000  0.0000  0.5000 
Bi2_2  0.57206  0.25000  0.77953  1.0000  0.0000  0.5000 
 
I4/mmm[0,0,0]GM3-(a)[Ti1:a:dsp]A2u(a) normfactor = 0.04248
Ti1_1  0.99500  0.25000  0.49100  1.0000  0.0000  0.5000 
 
I4/mmm[0,0,0]GM3-(a)[Ti2:e:dsp]A1(a) normfactor = 0.03004
Ti2_1  0.73648  0.25000  0.36174  1.0000  0.0000  0.5000 
Ti2_2  0.25352  0.25000  0.62026  1.0000  0.0000  0.5000 
 
I4/mmm[0,0,0]GM3-(a)[O1:c:dsp]B1u(a) normfactor = 0.03004
O1_1   0.99500  0.50000  0.74100  1.0000  0.0000  0.5000 
O1_2   0.99500  0.00000  0.24100  1.0000  0.0000  0.5000 
 
I4/mmm[0,0,0]GM3-(a)[O2:d:dsp]B2(a) normfactor = 0.03004
O2_1   0.49500  0.50000  0.99100  1.0000  0.0000  0.5000 
O2_2   0.49500  0.00000  0.49100  1.0000  0.0000  0.5000 
 
I4/mmm[0,0,0]GM3-(a)[O3:e:dsp]A1(a) normfactor = 0.03004
O3_1   0.87720  0.25000  0.43210  1.0000  0.0000  0.5000 
O3_2   0.11280  0.25000  0.54990  1.0000  0.0000  0.5000 
 
I4/mmm[0,0,0]GM3-(a)[O4:e:dsp]A1(a) normfactor = 0.03004
O4_1   0.63160  0.25000  0.30930  1.0000  0.0000  0.5000 
O4_2   0.35840  0.25000  0.67270  1.0000  0.0000  0.5000 
 
I4/mmm[0,0,0]GM3-(a)[O5:g:dsp]A1(a) normfactor = 0.02124
O5_1   0.23036  0.50000  0.35868  1.0000  0.0000  0.5000 
O5_2   0.23036  0.00000  0.85868  1.0000  0.0000  0.5000 
O5_3   0.75964  0.00000  0.62332  1.0000  0.0000  0.5000 
O5_4   0.75964  0.50000  0.12332  1.0000  0.0000  0.5000 
 
I4/mmm[0,0,0]GM5-(a,-a)[Bi1:e:dsp]E(a) normfactor = 0.09151
Bi1_1  0.13004  0.25000  0.05852  0.0000  0.0000 -1.0000 
Bi1_2  0.85996  0.25000  0.92348  0.0000  0.0000 -1.0000 
 
I4/mmm[0,0,0]GM5-(a,-a)[Bi2:e:dsp]E(a) normfactor = 0.09151
Bi2_1  0.41794  0.25000  0.20247  0.0000  0.0000 -1.0000 
Bi2_2  0.57206  0.25000  0.77953  0.0000  0.0000 -1.0000 
 
I4/mmm[0,0,0]GM5-(a,-a)[Ti1:a:dsp]Eu(a) normfactor = 0.12942
Ti1_1  0.99500  0.25000  0.49100  0.0000  0.0000 -1.0000 
 
I4/mmm[0,0,0]GM5-(a,-a)[Ti2:e:dsp]E(a) normfactor = 0.09151
Ti2_1  0.73648  0.25000  0.36174  0.0000  0.0000 -1.0000 
Ti2_2  0.25352  0.25000  0.62026  0.0000  0.0000 -1.0000 
 
I4/mmm[0,0,0]GM5-(a,-a)[O1:c:dsp]B3u(a) normfactor = 0.06471
O1_1   0.99500  0.50000  0.74100  0.0000  1.0000 -1.0000 
O1_2   0.99500  0.00000  0.24100  0.0000  1.0000 -1.0000 
 
I4/mmm[0,0,0]GM5-(a,-a)[O1:c:dsp]B2u(a) normfactor = 0.06471
O1_1   0.99500  0.50000  0.74100  0.0000 -1.0000 -1.0000 
O1_2   0.99500  0.00000  0.24100  0.0000 -1.0000 -1.0000 
 
I4/mmm[0,0,0]GM5-(a,-a)[O2:d:dsp]E(a) normfactor = 0.09151
O2_1   0.49500  0.50000  0.99100  0.0000  0.0000 -1.0000 
O2_2   0.49500  0.00000  0.49100  0.0000  0.0000 -1.0000 
 
I4/mmm[0,0,0]GM5-(a,-a)[O3:e:dsp]E(a) normfactor = 0.09151
O3_1   0.87720  0.25000  0.43210  0.0000  0.0000 -1.0000 
O3_2   0.11280  0.25000  0.54990  0.0000  0.0000 -1.0000 
 
I4/mmm[0,0,0]GM5-(a,-a)[O4:e:dsp]E(a) normfactor = 0.09151
O4_1   0.63160  0.25000  0.30930  0.0000  0.0000 -1.0000 
O4_2   0.35840  0.25000  0.67270  0.0000  0.0000 -1.0000 
 
I4/mmm[0,0,0]GM5-(a,-a)[O5:g:dsp]B2(a) normfactor = 0.04576
O5_1   0.23036  0.50000  0.35868  0.0000 -1.0000 -1.0000 
O5_2   0.23036  0.00000  0.85868  0.0000 -1.0000 -1.0000 
O5_3   0.75964  0.00000  0.62332  0.0000 -1.0000 -1.0000 
O5_4   0.75964  0.50000  0.12332  0.0000 -1.0000 -1.0000 
 
I4/mmm[0,0,0]GM5-(a,-a)[O5:g:dsp]B1(a) normfactor = 0.04576
O5_1   0.23036  0.50000  0.35868  0.0000  1.0000 -1.0000 
O5_2   0.23036  0.00000  0.85868  0.0000  1.0000 -1.0000 
O5_3   0.75964  0.00000  0.62332  0.0000  1.0000 -1.0000 
O5_4   0.75964  0.50000  0.12332  0.0000  1.0000 -1.0000 
 
I4/mmm[1/2,1/2,0]X2+(a;0)[O1:c:dsp]B3u(a) normfactor = 0.06471
O1_1   0.99500  0.50000  0.74100  0.0000  1.0000 -1.0000 
O1_2   0.99500  0.00000  0.24100  0.0000 -1.0000  1.0000 
 
I4/mmm[1/2,1/2,0]X2+(a;0)[O1:c:dsp]B2u(a) normfactor = 0.06471
O1_1   0.99500  0.50000  0.74100  0.0000  1.0000  1.0000 
O1_2   0.99500  0.00000  0.24100  0.0000 -1.0000 -1.0000 
 
I4/mmm[1/2,1/2,0]X2+(a;0)[O2:d:dsp]E(a) normfactor = 0.09151
O2_1   0.49500  0.50000  0.99100  0.0000  0.0000  1.0000 
O2_2   0.49500  0.00000  0.49100  0.0000  0.0000 -1.0000 
 
I4/mmm[1/2,1/2,0]X2+(a;0)[O5:g:dsp]B2(a) normfactor = 0.04576
O5_1   0.23036  0.50000  0.35868  0.0000  1.0000  1.0000 
O5_2   0.23036  0.00000  0.85868  0.0000 -1.0000 -1.0000 
O5_3   0.75964  0.00000  0.62332  0.0000 -1.0000 -1.0000 
O5_4   0.75964  0.50000  0.12332  0.0000  1.0000  1.0000 
 
I4/mmm[1/2,1/2,0]X2+(a;0)[O5:g:dsp]B1(a) normfactor = 0.04576
O5_1   0.23036  0.50000  0.35868  0.0000  1.0000 -1.0000 
O5_2   0.23036  0.00000  0.85868  0.0000 -1.0000  1.0000 
O5_3   0.75964  0.00000  0.62332  0.0000 -1.0000  1.0000 
O5_4   0.75964  0.50000  0.12332  0.0000  1.0000 -1.0000 
 
I4/mmm[1/2,1/2,0]X3+(a;0)[Bi1:e:dsp]E(a) normfactor = 0.09151
Bi1_1  0.13004  0.25000  0.05852  0.0000  1.0000  0.0000 
Bi1_2  0.85996  0.25000  0.92348  0.0000 -1.0000  0.0000 
 
I4/mmm[1/2,1/2,0]X3+(a;0)[Bi2:e:dsp]E(a) normfactor = 0.09151
Bi2_1  0.41794  0.25000  0.20247  0.0000  1.0000  0.0000 
Bi2_2  0.57206  0.25000  0.77953  0.0000 -1.0000  0.0000 
 
I4/mmm[1/2,1/2,0]X3+(a;0)[Ti2:e:dsp]E(a) normfactor = 0.09151
Ti2_1  0.73648  0.25000  0.36174  0.0000  1.0000  0.0000 
Ti2_2  0.25352  0.25000  0.62026  0.0000 -1.0000  0.0000 
 
I4/mmm[1/2,1/2,0]X3+(a;0)[O1:c:dsp]B1u(a) normfactor = 0.03004
O1_1   0.99500  0.50000  0.74100  1.0000  0.0000  0.5000 
O1_2   0.99500  0.00000  0.24100 -1.0000  0.0000 -0.5000 
 
I4/mmm[1/2,1/2,0]X3+(a;0)[O2:d:dsp]B2(a) normfactor = 0.03004
O2_1   0.49500  0.50000  0.99100  1.0000  0.0000  0.5000 
O2_2   0.49500  0.00000  0.49100 -1.0000  0.0000 -0.5000 
 
I4/mmm[1/2,1/2,0]X3+(a;0)[O3:e:dsp]E(a) normfactor = 0.09151
O3_1   0.87720  0.25000  0.43210  0.0000  1.0000  0.0000 
O3_2   0.11280  0.25000  0.54990  0.0000 -1.0000  0.0000 
 
I4/mmm[1/2,1/2,0]X3+(a;0)[O4:e:dsp]E(a) normfactor = 0.09151
O4_1   0.63160  0.25000  0.30930  0.0000  1.0000  0.0000 
O4_2   0.35840  0.25000  0.67270  0.0000 -1.0000  0.0000 
 
I4/mmm[1/2,1/2,0]X3+(a;0)[O5:g:dsp]A1(a) normfactor = 0.02124
O5_1   0.23036  0.50000  0.35868  1.0000  0.0000  0.5000 
O5_2   0.23036  0.00000  0.85868 -1.0000  0.0000 -0.5000 
O5_3   0.75964  0.00000  0.62332 -1.0000  0.0000 -0.5000 
O5_4   0.75964  0.50000  0.12332  1.0000  0.0000  0.5000 
 
I4/mmm[1/2,1/2,0]X1-(a;0)[O2:d:dsp]E(a) normfactor = 0.09151
O2_1   0.49500  0.50000  0.99100  0.0000  1.0000  0.0000 
O2_2   0.49500  0.00000  0.49100  0.0000 -1.0000  0.0000 
 
I4/mmm[1/2,1/2,0]X1-(a;0)[O5:g:dsp]B2(a) normfactor = 0.04576
O5_1   0.23036  0.50000  0.35868  0.0000  1.0000  1.0000 
O5_2   0.23036  0.00000  0.85868  0.0000 -1.0000 -1.0000 
O5_3   0.75964  0.00000  0.62332  0.0000  1.0000  1.0000 
O5_4   0.75964  0.50000  0.12332  0.0000 -1.0000 -1.0000 
 
I4/mmm[1/2,1/2,0]X1-(a;0)[O5:g:dsp]B1(a) normfactor = 0.04576
O5_1   0.23036  0.50000  0.35868  0.0000  1.0000 -1.0000 
O5_2   0.23036  0.00000  0.85868  0.0000 -1.0000  1.0000 
O5_3   0.75964  0.00000  0.62332  0.0000  1.0000 -1.0000 
O5_4   0.75964  0.50000  0.12332  0.0000 -1.0000  1.0000 
 
I4/mmm[1/2,1/2,0]X4-(a;0)[Bi1:e:dsp]E(a) normfactor = 0.09151
Bi1_1  0.13004  0.25000  0.05852  0.0000  1.0000  0.0000 
Bi1_2  0.85996  0.25000  0.92348  0.0000  1.0000  0.0000 
 
I4/mmm[1/2,1/2,0]X4-(a;0)[Bi2:e:dsp]E(a) normfactor = 0.09151
Bi2_1  0.41794  0.25000  0.20247  0.0000  1.0000  0.0000 
Bi2_2  0.57206  0.25000  0.77953  0.0000  1.0000  0.0000 
 
I4/mmm[1/2,1/2,0]X4-(a;0)[Ti1:a:dsp]Eu(a) normfactor = 0.12942
Ti1_1  0.99500  0.25000  0.49100  0.0000  1.0000  0.0000 
 
I4/mmm[1/2,1/2,0]X4-(a;0)[Ti2:e:dsp]E(a) normfactor = 0.09151
Ti2_1  0.73648  0.25000  0.36174  0.0000  1.0000  0.0000 
Ti2_2  0.25352  0.25000  0.62026  0.0000  1.0000  0.0000 
 
I4/mmm[1/2,1/2,0]X4-(a;0)[O3:e:dsp]E(a) normfactor = 0.09151
O3_1   0.87720  0.25000  0.43210  0.0000  1.0000  0.0000 
O3_2   0.11280  0.25000  0.54990  0.0000  1.0000  0.0000 
 
I4/mmm[1/2,1/2,0]X4-(a;0)[O4:e:dsp]E(a) normfactor = 0.09151
O4_1   0.63160  0.25000  0.30930  0.0000  1.0000  0.0000 
O4_2   0.35840  0.25000  0.67270  0.0000  1.0000  0.0000 
 
I4/mmm[1/2,1/2,0]X4-(a;0)[O5:g:dsp]A1(a) normfactor = 0.02124
O5_1   0.23036  0.50000  0.35868  1.0000  0.0000  0.5000 
O5_2   0.23036  0.00000  0.85868 -1.0000  0.0000 -0.5000 
O5_3   0.75964  0.00000  0.62332  1.0000  0.0000  0.5000 
O5_4   0.75964  0.50000  0.12332 -1.0000  0.0000 -0.5000 
 
*Displacive mode amplitudes*
 
*mode                              As        Ap       dmax*
[0,0,0]GM1+[Bi1:e:dsp]A1(a)     -0.05494  -0.03885  0.02747
[0,0,0]GM1+[Bi2:e:dsp]A1(a)     -0.01665  -0.01177  0.00832
[0,0,0]GM1+[Ti2:e:dsp]A1(a)      0.07058   0.04991  0.03529
[0,0,0]GM1+[O3:e:dsp]A1(a)      -0.01565  -0.01107  0.00782
[0,0,0]GM1+[O4:e:dsp]A1(a)      -0.00499  -0.00353  0.00249
[0,0,0]GM1+[O5:g:dsp]A1(a)      -0.01624  -0.01148  0.00574
[0,0,0]GM1+  all                 0.09387  0.06637
 
[0,0,0]GM5+[Bi1:e:dsp]E(a)      -0.00820  -0.00580  0.00410
[0,0,0]GM5+[Bi2:e:dsp]E(a)      -0.12676  -0.08963  0.06338
[0,0,0]GM5+[Ti2:e:dsp]E(a)       0.13003   0.09195  0.06501
[0,0,0]GM5+[O2:d:dsp]E(a)       -0.10709  -0.07572  0.05354
[0,0,0]GM5+[O3:e:dsp]E(a)       -0.09616  -0.06800  0.04808
[0,0,0]GM5+[O4:e:dsp]E(a)       -0.02677  -0.01893  0.01338
[0,0,0]GM5+[O5:g:dsp]B2(a)      -0.03524  -0.02492  0.01246
[0,0,0]GM5+[O5:g:dsp]B1(a)       0.07294   0.05158  0.02579
[0,0,0]GM5+  all                 0.24706  0.17470
 
[0,0,0]GM3-[Bi1:e:dsp]A1(a)      0.00000   0.00000  0.00000
[0,0,0]GM3-[Bi2:e:dsp]A1(a)      0.10754   0.07604  0.05377
[0,0,0]GM3-[Ti1:a:dsp]A2u(a)     0.11136   0.07874  0.07874
[0,0,0]GM3-[Ti2:e:dsp]A1(a)     -0.00966  -0.00683  0.00483
[0,0,0]GM3-[O1:c:dsp]B1u(a)      0.12219   0.08640  0.06109
[0,0,0]GM3-[O2:d:dsp]B2(a)       0.02797   0.01978  0.01398
[0,0,0]GM3-[O3:e:dsp]A1(a)       0.22440   0.15867  0.11220
[0,0,0]GM3-[O4:e:dsp]A1(a)       0.28300   0.20011  0.14150
[0,0,0]GM3-[O5:g:dsp]A1(a)       0.33313   0.23556  0.11778
[0,0,0]GM3-  all                 0.53028  0.37496
 
[0,0,0]GM5-[Bi1:e:dsp]E(a)       0.00000   0.00000  0.00000
[0,0,0]GM5-[Bi2:e:dsp]E(a)      -0.00601  -0.00425  0.00300
[0,0,0]GM5-[Ti1:a:dsp]Eu(a)      0.32954   0.23302  0.23302
[0,0,0]GM5-[Ti2:e:dsp]E(a)       0.56657   0.40063  0.28328
[0,0,0]GM5-[O1:c:dsp]B3u(a)      0.66952   0.47342  0.33476
[0,0,0]GM5-[O1:c:dsp]B2u(a)      0.48871   0.34557  0.24435
[0,0,0]GM5-[O2:d:dsp]E(a)        0.26225   0.18544  0.13112
[0,0,0]GM5-[O3:e:dsp]E(a)        0.94575   0.66875  0.47287
[0,0,0]GM5-[O4:e:dsp]E(a)        0.59990   0.42419  0.29995
[0,0,0]GM5-[O5:g:dsp]B2(a)       0.87390   0.61794  0.30897
[0,0,0]GM5-[O5:g:dsp]B1(a)       0.70071   0.49548  0.24774
[0,0,0]GM5-  all                 1.92211  1.35914
 
[1/2,1/2,0]X2+[O1:c:dsp]B3u(a)   0.34229   0.24204  0.17114
[1/2,1/2,0]X2+[O1:c:dsp]B2u(a)   0.02395   0.01694  0.01197
[1/2,1/2,0]X2+[O2:d:dsp]E(a)    -0.09671  -0.06838  0.04835
[1/2,1/2,0]X2+[O5:g:dsp]B2(a)   -0.23357  -0.16516  0.08258
[1/2,1/2,0]X2+[O5:g:dsp]B1(a)   -0.03579  -0.02531  0.01265
[1/2,1/2,0]X2+  all              0.42770  0.30243
 
[1/2,1/2,0]X3+[Bi1:e:dsp]E(a)    0.05901   0.04173  0.02950
[1/2,1/2,0]X3+[Bi2:e:dsp]E(a)   -0.20161  -0.14256  0.10080
[1/2,1/2,0]X3+[Ti2:e:dsp]E(a)    0.03770   0.02666  0.01885
[1/2,1/2,0]X3+[O1:c:dsp]B1u(a)  -0.49875  -0.35267  0.24937
[1/2,1/2,0]X3+[O2:d:dsp]B2(a)    0.00166   0.00117  0.00083
[1/2,1/2,0]X3+[O3:e:dsp]E(a)    -0.66492  -0.47017  0.33246
[1/2,1/2,0]X3+[O4:e:dsp]E(a)     0.51358   0.36316  0.25679
[1/2,1/2,0]X3+[O5:g:dsp]A1(a)    0.54972   0.38871  0.19436
[1/2,1/2,0]X3+  all              1.14122  0.80696
 
[1/2,1/2,0]X1-[O2:d:dsp]E(a)     0.02295   0.01623  0.01147
[1/2,1/2,0]X1-[O5:g:dsp]B2(a)   -0.69579  -0.49200  0.24600
[1/2,1/2,0]X1-[O5:g:dsp]B1(a)   -0.00300  -0.00212  0.00106
[1/2,1/2,0]X1-  all              0.69617  0.49227
 
[1/2,1/2,0]X4-[Bi1:e:dsp]E(a)   -0.02841  -0.02009  0.01420
[1/2,1/2,0]X4-[Bi2:e:dsp]E(a)   -0.01475  -0.01043  0.00737
[1/2,1/2,0]X4-[Ti1:a:dsp]Eu(a)   0.00000   0.00000  0.00000
[1/2,1/2,0]X4-[Ti2:e:dsp]E(a)    0.16227   0.11474  0.08113
[1/2,1/2,0]X4-[O3:e:dsp]E(a)    -0.09889  -0.06993  0.04944
[1/2,1/2,0]X4-[O4:e:dsp]E(a)     0.01202   0.00850  0.00601
[1/2,1/2,0]X4-[O5:g:dsp]A1(a)    0.01530   0.01082  0.00541
[1/2,1/2,0]X4-  all              0.19369  0.13696
 
Overall                          2.46029  1.73969
 
*Parent-cell strain mode definitions*
 
*    e1      e2      e3      e4      e5      e6*
I4/mmm[0,0,0]GM1+(a)strain_1(a) normfactor = 0.70711
  1.0000  1.0000  0.0000  0.0000  0.0000  0.0000
I4/mmm[0,0,0]GM1+(a)strain_2(a) normfactor = 1.00000
  0.0000  0.0000  1.0000  0.0000  0.0000  0.0000
I4/mmm[0,0,0]GM4+(a)strain(a) normfactor = 1.41421
  0.0000  0.0000  0.0000  0.0000  0.0000  1.0000
I4/mmm[0,0,0]GM5+(a,a)strain(a) normfactor = 1.00000
  0.0000  0.0000  0.0000  1.0000 -1.0000  0.0000
 
*Parent-cell strain mode amplitudes*
 
*mode                    amplitude*
[0,0,0]GM1+strain_1(a)  -0.00946
[0,0,0]GM1+strain_2(a)  -0.01334
[0,0,0]GM4+strain(a)    -0.00459
[0,0,0]GM5+strain(a)    0.00052
