# Supplementary material for: Unexpected phase transition sequence in the ferroelectric Bi4Ti3O12
Source: IUCrJ. 2019 Apr 9;6(Pt 3):438–46. doi: 10.1107/S2052252519003804 (PMC6503926; doi:10.1107/S2052252519003804)
Supplement: Supplementary file 7 [file m-06-00438-sup7.txt]

ISODISTORT <http://stokes.byu.edu/iso/isodistort.php>

  * SUITE <http://stokes.byu.edu/iso/isotropy.php>
  * HELP <http://stokes.byu.edu/iso/isodistorthelp.php>


  ISODISTORT: modes details

*Parent structure (139 I4/mmm)*
a=3.86334, b=3.86334, c=33.29419, alpha=90.00000, beta=90.00000, gamma=90.00000
*atom site    x        y        z         occ  *
Bi1  4e    0.00000  0.00000  -0.43248  1.00000
Bi2  4e    0.00000  0.00000  -0.28853  1.00000
Ti1  2a    0.00000  0.00000   0.00000  1.00000
Ti2  4e    0.00000  0.00000  -0.12926  1.00000
O1   4c    0.00000  0.50000   0.00000  1.00000
O2   4d    0.00000  0.50000   0.25000  1.00000
O3   4e    0.00000  0.00000  -0.05890  1.00000
O4   4e    0.00000  0.00000  -0.18170  1.00000
O5   8g    0.00000  0.50000  -0.38232  1.00000
 
*Subgroup details*
127 P4/mbm, basis={(1,1,0),(-1,1,0),(0,0,1)}, origin=(0,0,1/2), s=4, i=4
 
*Undistorted superstructure *
a=5.46359, b=5.46359, c=33.29419, alpha=90.00000, beta=90.00000, gamma=90.00000
*atom  site    x        y        z        occ     displ *
Bi1_2 4e    0.00000  0.00000  0.06752  1.00000  0.00000  
Bi1_1 4f    0.00000  0.50000  0.56752  1.00000  0.00000  
Bi2_2 4e    0.00000  0.00000  0.21147  1.00000  0.00000  
Bi2_1 4f    0.00000  0.50000  0.71147  1.00000  0.00000  
Ti1_2 2b    0.00000  0.00000  0.50000  1.00000  0.00000  
Ti1_1 2d    0.00000  0.50000  0.00000  1.00000  0.00000  
Ti2_2 4e    0.00000  0.00000  0.37074  1.00000  0.00000  
Ti2_1 4f    0.00000  0.50000  0.87074  1.00000  0.00000  
O1_2  4h    0.25000  0.75000  0.50000  1.00000  0.00000  
O1_1  4g    0.75000  0.25000  0.00000  1.00000  0.00000  
O2_1  8k    0.75000  0.25000  0.25000  1.00000  0.00000  
O3_2  4e    0.00000  0.00000  0.44110  1.00000  0.00000  
O3_1  4f    0.00000  0.50000  0.94110  1.00000  0.00000  
O4_2  4e    0.00000  0.00000  0.31830  1.00000  0.00000  
O4_1  4f    0.00000  0.50000  0.81830  1.00000  0.00000  
O5_2  8k    0.25000  0.75000  0.88232  1.00000  0.00000  
O5_1  8k    0.75000  0.25000  0.61768  1.00000  0.00000  
 
*Distorted superstructure *
a=5.45629, b=5.45629, c=33.24758, alpha=90.00000, beta=90.00000, gamma=90.00000
*atom  site    x        y        z        occ     displ *
Bi1_2 4e    0.00000  0.00000  0.07155  1.00000  0.13399  
Bi1_1 4f    0.00000  0.50000  0.56500  1.00000  0.08378  
Bi2_2 4e    0.00000  0.00000  0.21129  1.00000  0.00598  
Bi2_1 4f    0.00000  0.50000  0.71056  1.00000  0.03025  
Ti1_2 2b    0.00000  0.00000  0.50000  1.00000  0.00000  
Ti1_1 2d    0.00000  0.50000  0.00000  1.00000  0.00000  
Ti2_2 4e    0.00000  0.00000  0.37172  1.00000  0.03258  
Ti2_1 4f    0.00000  0.50000  0.87049  1.00000  0.00831  
O1_2  4h    0.31350  0.81350  0.50000  1.00000  0.48999  
O1_1  4g    0.75310  0.25310  0.00000  1.00000  0.02392  
O2_1  8k    0.74970  0.24970  0.25160  1.00000  0.05325  
O3_2  4e    0.00000  0.00000  0.44119  1.00000  0.00299  
O3_1  4f    0.00000  0.50000  0.94079  1.00000  0.01031  
O4_2  4e    0.00000  0.00000  0.31743  1.00000  0.02893  
O4_1  4f    0.00000  0.50000  0.81752  1.00000  0.02593  
O5_2  8k    0.25170  0.75170  0.88217  1.00000  0.01403  
O5_1  8k    0.74730  0.24730  0.61643  1.00000  0.04649  
 
*Displacive mode definitions*
 
*atom     x        y        z        dx      dy      dz   *
I4/mmm[0,0,0]GM1+(a)[Bi1:e:dsp]A1(a) normfactor = 0.01062
Bi1_2  0.00000  0.00000  0.06752  0.0000  0.0000  1.0000 
Bi1_1  0.00000  0.50000  0.56752  0.0000  0.0000  1.0000 
 
I4/mmm[0,0,0]GM1+(a)[Bi2:e:dsp]A1(a) normfactor = 0.01062
Bi2_2  0.00000  0.00000  0.21147  0.0000  0.0000  1.0000 
Bi2_1  0.00000  0.50000  0.71147  0.0000  0.0000  1.0000 
 
I4/mmm[0,0,0]GM1+(a)[Ti2:e:dsp]A1(a) normfactor = 0.01062
Ti2_2  0.00000  0.00000  0.37074  0.0000  0.0000  1.0000 
Ti2_1  0.00000  0.50000  0.87074  0.0000  0.0000  1.0000 
 
I4/mmm[0,0,0]GM1+(a)[O3:e:dsp]A1(a) normfactor = 0.01062
O3_2   0.00000  0.00000  0.44110  0.0000  0.0000  1.0000 
O3_1   0.00000  0.50000  0.94110  0.0000  0.0000  1.0000 
 
I4/mmm[0,0,0]GM1+(a)[O4:e:dsp]A1(a) normfactor = 0.01062
O4_2   0.00000  0.00000  0.31830  0.0000  0.0000  1.0000 
O4_1   0.00000  0.50000  0.81830  0.0000  0.0000  1.0000 
 
I4/mmm[0,0,0]GM1+(a)[O5:g:dsp]A1(a) normfactor = 0.00751
O5_2   0.25000  0.75000  0.88232  0.0000  0.0000 -1.0000 
O5_1   0.75000  0.25000  0.61768  0.0000  0.0000  1.0000 
 
I4/mmm[1/2,1/2,0]X2+(a;-a)[O1:c:dsp]B3u(a) normfactor = 0.06471
O1_2   0.25000  0.75000  0.50000 -1.0000 -1.0000  0.0000 
O1_1   0.75000  0.25000  0.00000  0.0000  0.0000  0.0000 
 
I4/mmm[1/2,1/2,0]X2+(a;-a)[O1:c:dsp]B2u(a) normfactor = 0.06471
O1_2   0.25000  0.75000  0.50000  0.0000  0.0000  0.0000 
O1_1   0.75000  0.25000  0.00000 -1.0000 -1.0000  0.0000 
 
I4/mmm[1/2,1/2,0]X2+(a;-a)[O2:d:dsp]E(a) normfactor = 0.04576
O2_1   0.75000  0.25000  0.25000 -1.0000 -1.0000  0.0000 
 
I4/mmm[1/2,1/2,0]X2+(a;-a)[O5:g:dsp]B2(a) normfactor = 0.04576
O5_2   0.25000  0.75000  0.88232  0.0000  0.0000  0.0000 
O5_1   0.75000  0.25000  0.61768 -1.0000 -1.0000  0.0000 
 
I4/mmm[1/2,1/2,0]X2+(a;-a)[O5:g:dsp]B1(a) normfactor = 0.04576
O5_2   0.25000  0.75000  0.88232 -1.0000 -1.0000  0.0000 
O5_1   0.75000  0.25000  0.61768  0.0000  0.0000  0.0000 
 
I4/mmm[1,1,1]M1+(a)[Bi1:e:dsp]A1(a) normfactor = 0.01062
Bi1_2  0.00000  0.00000  0.06752  0.0000  0.0000  1.0000 
Bi1_1  0.00000  0.50000  0.56752  0.0000  0.0000 -1.0000 
 
I4/mmm[1,1,1]M1+(a)[Bi2:e:dsp]A1(a) normfactor = 0.01062
Bi2_2  0.00000  0.00000  0.21147  0.0000  0.0000  1.0000 
Bi2_1  0.00000  0.50000  0.71147  0.0000  0.0000 -1.0000 
 
I4/mmm[1,1,1]M1+(a)[Ti2:e:dsp]A1(a) normfactor = 0.01062
Ti2_2  0.00000  0.00000  0.37074  0.0000  0.0000  1.0000 
Ti2_1  0.00000  0.50000  0.87074  0.0000  0.0000 -1.0000 
 
I4/mmm[1,1,1]M1+(a)[O2:d:dsp]B2(a) normfactor = 0.01062
O2_1   0.75000  0.25000  0.25000  0.0000  0.0000 -1.0000 
 
I4/mmm[1,1,1]M1+(a)[O3:e:dsp]A1(a) normfactor = 0.01062
O3_2   0.00000  0.00000  0.44110  0.0000  0.0000  1.0000 
O3_1   0.00000  0.50000  0.94110  0.0000  0.0000 -1.0000 
 
I4/mmm[1,1,1]M1+(a)[O4:e:dsp]A1(a) normfactor = 0.01062
O4_2   0.00000  0.00000  0.31830  0.0000  0.0000  1.0000 
O4_1   0.00000  0.50000  0.81830  0.0000  0.0000 -1.0000 
 
I4/mmm[1,1,1]M1+(a)[O5:g:dsp]A1(a) normfactor = 0.00751
O5_2   0.25000  0.75000  0.88232  0.0000  0.0000 -1.0000 
O5_1   0.75000  0.25000  0.61768  0.0000  0.0000 -1.0000 
 
*Displacive mode amplitudes*
 
*mode                              As        Ap       dmax*
[0,0,0]GM1+[Bi1:e:dsp]A1(a)      0.07110   0.03555  0.02514
[0,0,0]GM1+[Bi2:e:dsp]A1(a)     -0.05132  -0.02566  0.01814
[0,0,0]GM1+[Ti2:e:dsp]A1(a)      0.03437   0.01718  0.01215
[0,0,0]GM1+[O3:e:dsp]A1(a)      -0.01036  -0.00518  0.00366
[0,0,0]GM1+[O4:e:dsp]A1(a)      -0.07769  -0.03884  0.02747
[0,0,0]GM1+[O5:g:dsp]A1(a)      -0.07325  -0.03662  0.01831
[0,0,0]GM1+  all                 0.14275  0.07138
 
[1/2,1/2,0]X2+[O1:c:dsp]B3u(a)  -0.98129  -0.49064  0.49064
[1/2,1/2,0]X2+[O1:c:dsp]B2u(a)  -0.04791  -0.02396  0.02395
[1/2,1/2,0]X2+[O2:d:dsp]E(a)     0.00656   0.00328  0.00232
[1/2,1/2,0]X2+[O5:g:dsp]B2(a)    0.05901   0.02950  0.02086
[1/2,1/2,0]X2+[O5:g:dsp]B1(a)   -0.03715  -0.01858  0.01313
[1/2,1/2,0]X2+  all              0.98495  0.49248
 
[1,1,1]M1+[Bi1:e:dsp]A1(a)       0.30841   0.15421  0.10904
[1,1,1]M1+[Bi2:e:dsp]A1(a)       0.03437   0.01718  0.01215
[1,1,1]M1+[Ti2:e:dsp]A1(a)       0.05791   0.02896  0.02047
[1,1,1]M1+[O2:d:dsp]B2(a)       -0.15067  -0.07533  0.05327
[1,1,1]M1+[O3:e:dsp]A1(a)        0.01883   0.00941  0.00666
[1,1,1]M1+[O4:e:dsp]A1(a)       -0.00424  -0.00212  0.00150
[1,1,1]M1+[O5:g:dsp]A1(a)        0.09322   0.04661  0.02331
[1,1,1]M1+  all                  0.36251  0.18126
 
Overall                          1.05921  0.52960
 
*Parent-cell strain mode definitions*
 
*    e1      e2      e3      e4      e5      e6*
I4/mmm[0,0,0]GM1+(a)strain_1(a) normfactor = 0.70711
  1.0000  1.0000  0.0000  0.0000  0.0000  0.0000
I4/mmm[0,0,0]GM1+(a)strain_2(a) normfactor = 1.00000
  0.0000  0.0000  1.0000  0.0000  0.0000  0.0000
 
*Parent-cell strain mode amplitudes*
 
*mode                    amplitude*
[0,0,0]GM1+strain_1(a)  -0.00189
[0,0,0]GM1+strain_2(a)  -0.00140
